# Supplementary material for: Prevalence and risk factors of asymptomatic Plasmodium spp. infection in the military population of the Colombian National Army
Source: PLoS Negl Trop Dis. 2026 Jul 2;20(7):e0014441. doi: 10.1371/journal.pntd.0014441 (PMC13349293; doi:10.1371/journal.pntd.0014441)
Supplement: S2 Table — Complete anonymized dataset used for all descriptive analyses, statistical comparisons, and molecular diagnostics. Variables include demographic characteristics, military deployment information, malaria history, protective measures, patrol activity, diagnostic test results (thick smear, peripheral smear, conventional PCR, nPCR, and qPCR), and sequencing outcomes. (XLSX) [file pntd.0014441.s002.xlsx]

## Sheet: Sheet1
CODE	PLACE	PAT_ST	PATIENT_STATUS	FIELD_CODE	GENDER	AGE	BIRTH_MUNICIPALITY	BIRTH_DEPARTMENT	RANK	ACTIVE_SOLDIER	MILITARY_UNIT_DEPT	MILITARY_UNIT_MUNICIPALITY	LIFETIME_MALARIA_EPISODES	MALARIA_LAST_YEARS	MALARIA_LAST_YEARS_1	MALARIA_LAST_YEARS_2	MALARIA_LAST_YEARS_3	DAYS_PATROL	PATROL_UNIT_DEPT	PATROL_UNIT_MUN	DISPLACEMENT_15D	DISPLACEMENT_15D_DEPT	DISPLACEMENT_15D_MUN	DISPLACEMENT_15D_VILLAGE	DISPLACEMENT_15D_CORR	BEDNET_USE_FREQ_NUM	BEDNET_USE_FREQ_CAT	REPELLENT_FREQ_NUM	REPELLENT_FREQ_CAT	CONTACT_SYMPTOMATIC	ANTIBIOTIC_LAST_MONTHS	ANTIBIOTIC_NAME	NUMBER_SAMPLES	FINGER_PRICK_BLOOD_SAMPLE	VENOUS_BLOOD_SAMPLE_EDTA	VENOUS_BLOOD_SAMPLE_WITHOUT_ANTICOAGULANT	LAB_REPORT	THICK_BLOODSMEAR_RESULT	THICK_BLOODSMEAR_PARASITE_COUNT	THICK_BLOODSMEAR_SP	PERIPHERAL_BLOOD_SMEAR_RESULT	PERIPHERAL_BLOOD_SMEAR_SPECIES	PERIPHERAL_BLOOD_SMEAR_RESULT	PERIPHERAL_BLOOD_SMEAR_SPECIES	CONVENTIONAL_PCR	NESTED_PCR	QPCR_GENUS	CT_18S	CT_ERV3
2022032303501	CAREPA	1	Healthy	1	M	30	COYAIMA	TOLIMA	CP	YES	ANTIOQUIA	CAREPA	0	0				238	CHOCO	1	NO					4	VERY_FREQUENTLY	4	VERY_FREQUENTLY	NO	NO		YES	YES	YES	YES	YES	NEGATIVE	0	NA	NEGATIVE	NA	NEGATIVE	NA	NEGATIVE	NA	NEGATIVE
2022032303502	CAREPA	1	Healthy	2	M	28	TARAZA	ANTIOQUIA	SLP	YES	ANTIOQUIA	CAREPA	0	0							NO					1	RARELY	2	OCCASIONALLY	NO	NO		YES	YES	YES	YES	YES	NEGATIVE	0	NA	NEGATIVE	NA	NEGATIVE	NA	NEGATIVE	NA	NEGATIVE
2022032303503	CAREPA	1	Healthy	3	M	38	BRICENO	BOYACA	SLP	YES	ANTIOQUIA	CAREPA	2	0	2007	2007					NO					1	RARELY	1	RARELY	UNKNOWN	NO		YES	YES	YES	YES	YES	NEGATIVE	0	NA	NEGATIVE	NA	NEGATIVE	NA	NEGATIVE	NA	NEGATIVE
2022032303504	CAREPA	1	Healthy	4	M	33	CURUMANI	CESAR	SLP	YES	ANTIOQUIA	CAREPA	4	0				60	ANTIOQUIA	1	YES	ANTIOQUIA	CAREPA			4	VERY_FREQUENTLY	3	FREQUENTLY	NO	NO		YES	YES	YES	YES	YES	NEGATIVE	0	NA	NEGATIVE	NA	NEGATIVE	NA	NEGATIVE	NA	NEGATIVE
2022032303505	CAREPA	1	Healthy	5	M	26	ANDES	ANTIOQUIA	SLP	YES	ANTIOQUIA	CAREPA	0	0					ANTIOQUIA	1	NO					1	RARELY	1	RARELY	NO	YES	Amoxicillin	YES	YES	YES	YES	YES	NEGATIVE	0	NA	NEGATIVE	NA	NEGATIVE	NA	NEGATIVE	NA	NEGATIVE
2022032303506	CAREPA	1	Healthy	6	M	36	QUIBDO	CHOCO	SLP	YES	ANTIOQUIA	CAREPA	3	0	2014	2017	2018				NO					1	RARELY	2	OCCASIONALLY	UNKNOWN	UNKNOWN		YES	YES	YES	YES	YES	NEGATIVE	0	NA	NEGATIVE	NA	NEGATIVE	NA	NEGATIVE	NA	NEGATIVE
2022032303507	CAREPA	1	Healthy	7	M	24	LOSANDES	NARINO	C3	YES	ANTIOQUIA	CAREPA	0	0				189	ANTIOQUIA	1	NO					3	FREQUENTLY	4	VERY_FREQUENTLY	NO	NO		YES	YES	YES	YES	YES	NEGATIVE	0	NA	NEGATIVE	NA	NEGATIVE	NA	NEGATIVE	NA	NEGATIVE
2022032303508	CAREPA	1	Healthy	8	M	30	ELCOPEY	CESAR	SLP	YES	ANTIOQUIA	CAREPA	0	0				186	ANTIOQUIA		NO					3	FREQUENTLY	3	FREQUENTLY	NO	NO		YES	YES	YES	YES	YES	NEGATIVE	0	NA	NEGATIVE	NA	NEGATIVE	NA	NEGATIVE	NA	NEGATIVE
2022032303509	CAREPA	1	Healthy	9	M	23	TIERRALTA	CORDOBA	SLP	YES	ANTIOQUIA	CAREPA	0	0				189	ANTIOQUIA	1	NO					3	FREQUENTLY	3	FREQUENTLY	NO	NO		YES	YES	YES	YES	YES	NEGATIVE	0	NA	NEGATIVE	NA	NEGATIVE	NA	NEGATIVE	NA	NEGATIVE
2022032303510	CAREPA	1	Healthy	10	M	35	CHIGORODO	ANTIOQUIA	SLP	YES	ANTIOQUIA	CAREPA	0	0				20	ANTIOQUIA	1	NO					3	FREQUENTLY	3	FREQUENTLY	NO	NO		YES	YES	YES	YES	YES	NEGATIVE	0	NA	NEGATIVE	NA	NEGATIVE	NA	NEGATIVE	NA	NEGATIVE
2022032303511	CAREPA	1	Healthy	11	M	27	CHIGORODO	ANTIOQUIA	SLP	YES	ANTIOQUIA	CAREPA	0	0				11	ANTIOQUIA	1	NO					0	NEVER	2	OCCASIONALLY	NO	NO		YES	YES	YES	YES	YES	NEGATIVE	0	NA	NEGATIVE	NA	NEGATIVE	NA	NEGATIVE	NA	NEGATIVE
2022032303512	CAREPA	1	Healthy	12	M	27	SANTAMARTA	MAGDALENA	SLP	YES	ANTIOQUIA	CAREPA	0	0				365	ANTIOQUIA		NO					1	RARELY	0	NEVER	NO	NO		YES	YES	YES	YES	YES	NEGATIVE	0	NA	NEGATIVE	NA	NEGATIVE	NA	NEGATIVE	NA	NEGATIVE
2022032303513	CAREPA	1	Healthy	13	M	31	TERUEL	HUILA	CP	YES	ANTIOQUIA	CAREPA	0	0				103	VCAUCA	1	NO					0	NEVER	0	NEVER	NO	NO		YES	YES	YES	YES	YES	NEGATIVE	0	NA	NEGATIVE	NA	NEGATIVE	NA	NEGATIVE	NA	NEGATIVE
2022032303514	CAREPA	1	Healthy	14	M	18	APARTADO	ANTIOQUIA	SLR	YES	ANTIOQUIA	CAREPA	0	0				273	ANTIOQUIA	1	NO					3	FREQUENTLY	1	RARELY	NO	NO		YES	YES	YES	YES	YES	NEGATIVE	0	NA	NEGATIVE	NA	NEGATIVE	NA	NEGATIVE	NA	NEGATIVE
2022032303515	CAREPA	1	Healthy	15	M	19	APARTADO	ANTIOQUIA	SLR	YES	ANTIOQUIA	CAREPA	0	0				43	ANTIOQUIA	1	NO					4	VERY_FREQUENTLY	4	VERY_FREQUENTLY	NO	NO		YES	YES	YES	YES	YES	NEGATIVE	0	NA	NEGATIVE	NA	NEGATIVE	NA	NEGATIVE	NA	NEGATIVE
2022032303516	CAREPA	1	Healthy	16	M	27	PIVIJAY	MAGDALENA	C3	YES	ANTIOQUIA	CAREPA	0	0				28	ANTIOQUIA	1	YES	ANTIOQUIA	MURINDO	OPOGADO		4	VERY_FREQUENTLY	4	VERY_FREQUENTLY	UNKNOWN	NO		YES	YES	YES	YES	YES	NEGATIVE	0	NA	NEGATIVE	NA	NEGATIVE	NA	NEGATIVE	NA	NEGATIVE
2022032303517	CAREPA	1	Healthy	17	M	27	SANLORENZO	NARINO	MY	YES	ANTIOQUIA	CAREPA	0	0				36	ANTIOQUIA	1						4	VERY_FREQUENTLY	4	VERY_FREQUENTLY	UNKNOWN	NO		YES	YES	YES	YES	YES	NEGATIVE	0	NA	NEGATIVE	NA	NEGATIVE	NA	NEGATIVE	NA	NEGATIVE
2022032303518	CAREPA	1	Healthy	19	M	25	FLORENCIA	CAQUETA	SLP	YES	ANTIOQUIA	CAREPA	1	0	2010			89	ANTIOQUIA	1	NO					4	VERY_FREQUENTLY	2	OCCASIONALLY	UNKNOWN	NO		YES	YES	YES	YES	YES	NEGATIVE	0	NA	NEGATIVE	NA	NEGATIVE	NA	NEGATIVE	NA	NEGATIVE
2022032303519	CAREPA	2	Asymptomatic	20	M	39	BOGOTA	BOGOTA	SS	YES	ANTIOQUIA	CAREPA	2	1	2011	2020		102	ANTIOQUIA	1	NO					4	VERY_FREQUENTLY	1	RARELY	NO	NO		YES	YES	YES	YES	YES	NEGATIVE	0	NA	NEGATIVE	NA	NEGATIVE	NA	POSITIVE	Pvivax	POSITIVE	39.27	22.12
2022032303520	CAREPA	1	Healthy	21	M	27	CAICEDONIA	VCAUCA	SLP	YES	ANTIOQUIA	CAREPA	0	0				89	ANTIOQUIA	2	NO					3	FREQUENTLY	0	NEVER	NO	YES	Dicloxacillin	YES	YES	YES	YES	YES	NEGATIVE	0	NA	NEGATIVE	NA	NEGATIVE	NA	NEGATIVE	NA	NEGATIVE
2022032303521	CAREPA	1	Healthy	22	M	27	LOPDEMICAY	CAUCA	SLP	YES	ANTIOQUIA	CAREPA	0	0				102	ANTIOQUIA	2	NO					3	FREQUENTLY	3	FREQUENTLY	NO	NO		YES	YES	YES	YES	YES	NEGATIVE	0	NA	NEGATIVE	NA	NEGATIVE	NA	NEGATIVE	NA	NEGATIVE
2022032303522	CAREPA	1	Healthy	23	M	34	COYAIMA	TOLIMA	CP	YES	ANTIOQUIA	CAREPA	1	0	2005			102	ANTIOQUIA	1	NO					3	FREQUENTLY	3	FREQUENTLY	NO	NO		YES	YES	YES	YES	YES	NEGATIVE	0	NA	NEGATIVE	NA	NEGATIVE	NA	NEGATIVE	NA	NEGATIVE
2022032303523	CAREPA	1	Healthy	24	M	24	SANTUMACO	NARINO	SLP	YES	ANTIOQUIA	CAREPA	0	0				102	ANTIOQUIA	1	NO					4	VERY_FREQUENTLY	4	VERY_FREQUENTLY	UNKNOWN	NO		YES	YES	YES	YES	YES	NEGATIVE	0	NA	NEGATIVE	NA	NEGATIVE	NA	NEGATIVE	NA	NEGATIVE
2022032303524	CAREPA	1	Healthy	26	M	23	ATRATO	CHOCO	SLP	YES	ANTIOQUIA	CAREPA	0	0				102	ANTIOQUIA	1	YES	ANTIOQUIA	MURINDO	CAMPO ALEGRE		4	VERY_FREQUENTLY	4	VERY_FREQUENTLY	NO	NO		YES	YES	YES	YES	YES	NEGATIVE	0	NA	NEGATIVE	NA	NEGATIVE	NA	NEGATIVE	NA	NEGATIVE
2022032303525	CAREPA	1	Healthy	27	M	35	CAREPA	ANTIOQUIA	SLP	YES	ANTIOQUIA	CAREPA	0	0				102	ANTIOQUIA	1	NO					4	VERY_FREQUENTLY	2	OCCASIONALLY	UNKNOWN	UNKNOWN		YES	YES	YES	YES	YES	NEGATIVE	0	NA	NEGATIVE	NA	NEGATIVE	NA	NEGATIVE	NA	NEGATIVE
2022032303526	CAREPA	2	Asymptomatic	28	M	23	CHIRIGUANA	CESAR	SLP	YES	ANTIOQUIA	CAREPA	1	0	2019			102	ANTIOQUIA	1	NO					4	VERY_FREQUENTLY	4	VERY_FREQUENTLY	NO	NO		YES	YES	YES	YES	YES	POSITIVE	5520	Pvivax	POSITIVE	Pvivax	NEGATIVE	NA	POSITIVE	Mixed	POSITIVE	33.56	21.10
2022032303527	CAREPA	1	Healthy	29	M	30	VILLANUEVA	BOLIVAR	SLP	YES	ANTIOQUIA	CAREPA	0	0				102	ANTIOQUIA	1	NO					4	VERY_FREQUENTLY	2	OCCASIONALLY	NO	NO		YES	YES	YES	YES	YES	NEGATIVE	0	NA	NEGATIVE	NA	NEGATIVE	NA	NEGATIVE	NA	NEGATIVE
2022032303528	CAREPA	1	Healthy	30	M	23	QUIBDO	CHOCO	SLP	YES	ANTIOQUIA	CAREPA	0	0				102	ANTIOQUIA	1	NO					4	VERY_FREQUENTLY	4	VERY_FREQUENTLY	NO	NO		YES	YES	YES	YES	YES	NEGATIVE	0	NA	NEGATIVE	NA	NEGATIVE	NA	NEGATIVE	NA	NEGATIVE
2022032303529	CAREPA	1	Healthy	31	M	27	DUITAMA	BOYACA	SLP	YES	ANTIOQUIA	CAREPA	0	0				102	ANTIOQUIA	1	NO					4	VERY_FREQUENTLY	2	OCCASIONALLY	UNKNOWN	NO		YES	YES	YES	YES	YES	NEGATIVE	0	NA	NEGATIVE	NA	NEGATIVE	NA	NEGATIVE	NA	NEGATIVE
2022032303530	CAREPA	1	Healthy	32	M	27	CIENAGAORO	CORDOBA	SLP	YES	ANTIOQUIA	CAREPA	0	0				93	CORDO-CHOCO-ANTIO	3	YES	ANTIOQUIA	MURINDO	OPOGADO		4	VERY_FREQUENTLY	1	RARELY	NO	NO		YES	YES	YES	YES	YES	NEGATIVE	0	NA	NEGATIVE	NA	NEGATIVE	NA	NEGATIVE	NA	NEGATIVE
2022032303531	CAREPA	1	Healthy	33	M	36	SINCELEJO	SUCRE	SLP	YES	ANTIOQUIA	CAREPA	1	0	2005			103	ANTIOQUIA	3	YES	ANTIOQUIA	MURINDO	OPOGADO		4	VERY_FREQUENTLY	4	VERY_FREQUENTLY	NO	NO		YES	YES	YES	YES	YES	NEGATIVE	0	NA	NEGATIVE	NA	NEGATIVE	NA	NEGATIVE	NA	NEGATIVE
2022032303532	CAREPA	1	Healthy	35	M	30	APARTADO	ANTIOQUIA	SLP	YES	ANTIOQUIA	CAREPA	0	0				42	ANTIOQUIA	1	NO					2	OCCASIONALLY	2	OCCASIONALLY	NO	NO		YES	YES	YES	YES	YES	NEGATIVE	0	NA	NEGATIVE	NA	NEGATIVE	NA	NEGATIVE	NA	NEGATIVE
2022032303533	CAREPA	1	Healthy	36	M	18	CAUCASIA	ANTIOQUIA	SLR	YES	ANTIOQUIA	DABEIBA	1	0	2010			73	ANTIOQUIA	1	NO					3	FREQUENTLY	0	NEVER	NO	NO		YES	YES	YES	YES	YES	NEGATIVE	0	NA	NEGATIVE	NA	NEGATIVE	NA	NEGATIVE	NA	NEGATIVE
2022032303534	CAREPA	1	Healthy	37	M	19	LCORDOBAS	CORDOBA	SLR	YES	ANTIOQUIA	DABEIBA	4	0	2018	2015	2011	73	ANTIOQUIA	1	NO					2	OCCASIONALLY	1	RARELY	NO	NO		YES	YES	YES	YES	YES	NEGATIVE	0	NA	NEGATIVE	NA	NEGATIVE	NA	NEGATIVE	NA	NEGATIVE
2022032303535	CAREPA	1	Healthy	38	M	18	SANJURABA	ANTIOQUIA	SLR	YES	ANTIOQUIA	DABEIBA	0	0				14	ANTIOQUIA	1	YES	ANTIOQUIA	MUTATA			0	NEVER	0	NEVER	UNKNOWN	YES	Ampicillin	YES	YES	YES	YES	YES	NEGATIVE	0	NA	NEGATIVE	NA	NEGATIVE	NA	NEGATIVE	NA	NEGATIVE
2022032303536	CAREPA	1	Healthy	39	M	19	TIERRALTA	CORDOBA	SLR	YES	ANTIOQUIA	DABEIBA	0	0				73	ANTIOQUIA	1	YES	ANTIOQUIA	MUTATA			2	OCCASIONALLY	0	NEVER	NO	NO		YES	YES	YES	YES	YES	NEGATIVE	0	NA	NEGATIVE	NA	NEGATIVE	NA	NEGATIVE	NA	NEGATIVE
2022032303537	CAREPA	1	Healthy	40	M	19	SANJURABA	ANTIOQUIA	SLR	YES	ANTIOQUIA	DABEIBA	0	0				73	ANTIOQUIA	1	YES	ANTIOQUIA	MUTATA			0	NEVER	4	VERY_FREQUENTLY	NO	YES	Ampicillin	YES	YES	YES	YES	YES	NEGATIVE	0	NA	NEGATIVE	NA	NEGATIVE	NA	NEGATIVE	NA	NEGATIVE
2022032303538	CAREPA	1	Healthy	41	M	20	SAHAGUN	CORDOBA	SLR	YES	ANTIOQUIA	DABEIBA	0	0				73	ANTIOQUIA	1	NO					2	OCCASIONALLY	0	NEVER	NO	NO		YES	YES	YES	YES	YES	NEGATIVE	0	NA	NEGATIVE	NA	NEGATIVE	NA	NEGATIVE	NA	NEGATIVE
2022032303539	CAREPA	1	Healthy	42	M	18	SANMARCOS	SUCRE	SLR	YES	ANTIOQUIA	DABEIBA	0	0				73	ANTIOQUIA	1	NO					1	RARELY	0	NEVER	NO	NO		YES	YES	YES	YES	YES	NEGATIVE	0	NA	NEGATIVE	NA	NEGATIVE	NA	NEGATIVE	NA	NEGATIVE
2022032303540	CAREPA	1	Healthy	43	M	18	CHIGORODO	ANTIOQUIA	SLR	YES	ANTIOQUIA	DABEIBA	1	0	2017			73	ANTIOQUIA	1	YES	ANTIOQUIA	MUTATA			2	OCCASIONALLY	2	OCCASIONALLY	NO	NO		YES	YES	YES	YES	YES	NEGATIVE	0	NA	NEGATIVE	NA	NEGATIVE	NA	NEGATIVE	NA	NEGATIVE
2022032303541	CAREPA	1	Healthy	44	M	19	SANMARCOS	SUCRE	SLR	YES	ANTIOQUIA	DABEIBA	0	0				73	ANTIOQUIA	1	YES	ANTIOQUIA	MUTATA			0	NEVER	0	NEVER	NO	NO		YES	YES	YES	YES	YES	NEGATIVE	0	NA	NEGATIVE	NA	NEGATIVE	NA	NEGATIVE	NA	NEGATIVE
2022032303542	CAREPA	1	Healthy	45	M	18	TIERRALTA	CORDOBA	SLR	YES	ANTIOQUIA	DABEIBA	0	0				73	ANTIOQUIA	1	NO					0	NEVER	0	NEVER	NO	NO		YES	YES	YES	YES	YES	NEGATIVE	0	NA	NEGATIVE	NA	NEGATIVE	NA	NEGATIVE	NA	NEGATIVE
2022032303543	CAREPA	1	Healthy	46	M	20	TIERRALTA	CORDOBA	SLR	YES	ANTIOQUIA	DABEIBA	0	0				73	ANTIOQUIA	1	NO					0	NEVER	0	NEVER	NO	NO		YES	YES	YES	YES	YES	NEGATIVE	0	NA	NEGATIVE	NA	NEGATIVE	NA	NEGATIVE	NA	NEGATIVE
2022032303544	CAREPA	1	Healthy	47	M	18	NECOCLI	ANTIOQUIA	SLR	YES	ANTIOQUIA	DABEIBA	0	0				73	ANTIOQUIA	1	YES	ANTIOQUIA	MUTATA			0	NEVER	2	OCCASIONALLY	NO	NO		YES	YES	YES	YES	YES	NEGATIVE	0	NA	NEGATIVE	NA	NEGATIVE	NA	NEGATIVE	NA	NEGATIVE
2022032303545	CAREPA	1	Healthy	48	M	18	TIERRALTA	CORDOBA	SLR	YES	ANTIOQUIA	DABEIBA	0	0					ANTIOQUIA	1	YES	ANTIOQUIA	MUTATA			2	OCCASIONALLY	0	NEVER	NO	YES	Ampicillin	YES	YES	YES	YES	YES	NEGATIVE	0	NA	NEGATIVE	NA	NEGATIVE	NA	NEGATIVE	NA	NEGATIVE
2022032303546	CAREPA	1	Healthy	49	M	37	SALADOBLANCO	HUILA	CP	YES	ANTIOQUIA	DABEIBA	0	0				73	ANTIOQUIA	1	NO					1	RARELY	0	NEVER	NO	NO		YES	YES	YES	YES	YES	NEGATIVE	0	NA	NEGATIVE	NA	NEGATIVE	NA	NEGATIVE	NA	NEGATIVE
2022032303547	CAREPA	1	Healthy	50	M	40	MEDELLIN	ANTIOQUIA	SLP	YES	ANTIOQUIA	DABEIBA	1	0							NO					0	NEVER	0	NEVER	NO	NO		YES	YES	YES	YES	YES	NEGATIVE	0	NA	NEGATIVE	NA	NEGATIVE	NA	NEGATIVE	NA	NEGATIVE
2022032303548	CAREPA	1	Healthy	51	M	18	CHIGORODO	ANTIOQUIA	SLR	YES	ANTIOQUIA	CAREPA	0	0				14	ANTIOQUIA	1	NO					0	NEVER	0	NEVER	NO	NO		YES	YES	YES	YES	YES	NEGATIVE	0	NA	NEGATIVE	NA	NEGATIVE	NA	NEGATIVE	NA	NEGATIVE
2022032303549	CAREPA	1	Healthy	52	M	18	TIERRALTA	CORDOBA	SLR	YES	ANTIOQUIA	CAREPA	0	0							NO					0	NEVER	0	NEVER	NO	NO		YES	YES	YES	YES	YES	NEGATIVE	0	NA	NEGATIVE	NA	NEGATIVE	NA	NEGATIVE	NA	NEGATIVE
2022032303550	CAREPA	1	Healthy	53	M	20	FRONTINO	ANTIOQUIA	SLR	YES	ANTIOQUIA	DABEIBA	2	0	2015	2017					NO					2	OCCASIONALLY	0	NEVER	NO	NO		YES	YES	YES	YES	YES	NEGATIVE	0	NA	NEGATIVE	NA	NEGATIVE	NA	NEGATIVE	NA	NEGATIVE
2022032303551	CAREPA	1	Healthy	54	M	19	TIERRALTA	CORDOBA	SLR	YES	ANTIOQUIA	DABEIBA	0	0							NO					2	OCCASIONALLY	0	NEVER	NO	NO		YES	YES	YES	YES	YES	NEGATIVE	0	NA	NEGATIVE	NA	NEGATIVE	NA	NEGATIVE	NA	NEGATIVE
2022032303552	CAREPA	1	Healthy	55	M	19	ARBOLETES	ANTIOQUIA	SLR	YES	ANTIOQUIA	CAREPA	2	0	2017			86	ANTIOQUIA	1	NO					4	VERY_FREQUENTLY	4	VERY_FREQUENTLY	NO	NO		YES	YES	YES	YES	YES	NEGATIVE	0	NA	NEGATIVE	NA	NEGATIVE	NA	NEGATIVE	NA	NEGATIVE
2022032303553	CAREPA	1	Healthy	56	M	18	RIOSUCIO	CHOCO	SLR	YES	ANTIOQUIA	DABEIBA	0	0							NO					4	VERY_FREQUENTLY	0	NEVER	NO	NO		YES	YES	YES	YES	YES	NEGATIVE	0	NA	NEGATIVE	NA	NEGATIVE	NA	NEGATIVE	NA	NEGATIVE
2022032303554	CAREPA	1	Healthy	57	M	37	POPAYAN	CAUCA	SS	YES	ANTIOQUIA	DABEIBA	3	0	2019	2019	2019	64	ANTIOQUIA	2	NO					4	VERY_FREQUENTLY	2	OCCASIONALLY	NO	NO		YES	YES	YES	YES	YES	NEGATIVE	0	NA	NEGATIVE	NA	NEGATIVE	NA	NEGATIVE	NA	NEGATIVE
2022032303555	CAREPA	1	Healthy	58	M	20	CHIGORODO	ANTIOQUIA	SLR	YES	ANTIOQUIA	DABEIBA	0	0				59	ANTIOQUIA	1	NO					3	FREQUENTLY	0	NEVER	NO	NO		YES	YES	YES	YES	YES	NEGATIVE	0	NA	NEGATIVE	NA	NEGATIVE	NA	NEGATIVE	NA	NEGATIVE
2022032303556	CAREPA	1	Healthy	59	M	19	APARTADO	ANTIOQUIA	SLR	YES	ANTIOQUIA	CAREPA	0	0				108	ANTIOQUIA	1	NO					0	NEVER	0	NEVER	NO	NO		YES	YES	YES	YES	YES	NEGATIVE	0	NA	NEGATIVE	NA	NEGATIVE	NA	NEGATIVE	NA	NEGATIVE
2022032303557	CAREPA	1	Healthy	60	M	19	TIERRALTA	CORDOBA	SLR	YES	ANTIOQUIA	DABEIBA	0	0				291	ANTIOQUIA	1	NO					1	RARELY	1	RARELY	NO	NO		YES	YES	YES	YES	YES	NEGATIVE	0	NA	NEGATIVE	NA	NEGATIVE	NA	NEGATIVE	NA	NEGATIVE
2022032303558	CAREPA	1	Healthy	61	M	18	TIERRALTA	CORDOBA	SLR	YES	ANTIOQUIA	CAREPA	8	2	2021	2021					NO					0	NEVER	0	NEVER	NO	NO		YES	YES	YES	YES	YES	NEGATIVE	0	NA	NEGATIVE	NA	NEGATIVE	NA	NEGATIVE	NA	NEGATIVE
2022032303559	CAREPA	1	Healthy	62	M	18	APARTADO	ANTIOQUIA	SLR	YES	ANTIOQUIA	CAREPA	0	0				86	ANTIOQUIA	1	NO					0	NEVER	4	VERY_FREQUENTLY	NO	NO		YES	YES	YES	YES	YES	NEGATIVE	0	NA	NEGATIVE	NA	NEGATIVE	NA	NEGATIVE	NA	NEGATIVE
2022032303560	CAREPA	1	Healthy	63	M	18	ACANDI	CHOCO	SLR	YES	ANTIOQUIA	CAREPA	0	0							NO					4	VERY_FREQUENTLY	0	NEVER	NO	NO		YES	YES	YES	YES	YES	NEGATIVE	0	NA	NEGATIVE	NA	NEGATIVE	NA	NEGATIVE	NA	NEGATIVE
2022032303561	CAREPA	1	Healthy	64	M	22	CAQUEZA	CMARCA	SLP	YES	ANTIOQUIA	DABEIBA	0	0				79	ANTIOQUIA	1	NO					4	VERY_FREQUENTLY	2	OCCASIONALLY	NO	NO		YES	YES	YES	YES	YES	NEGATIVE	0	NA	NEGATIVE	NA	NEGATIVE	NA	NEGATIVE	NA	NEGATIVE
2022032303562	CAREPA	1	Healthy	65	M	19	PESCONDIDO	CORDOBA	SLR	YES	ANTIOQUIA	CAREPA	0	0				85	ANTIOQUIA	1	NO					4	VERY_FREQUENTLY	0	NEVER	NO	NO		YES	YES	YES	YES	YES	NEGATIVE	0	NA	NEGATIVE	NA	NEGATIVE	NA	NEGATIVE	NA	NEGATIVE
2022032303563	CAREPA	1	Healthy	66	M	18	BELBAJIRA	CHOCO	SLR	YES	ANTIOQUIA	DABEIBA	1	0	2012						NO					1	RARELY	0	NEVER	NO	NO		YES	YES	YES	YES	YES	NEGATIVE	0	NA	NEGATIVE	NA	NEGATIVE	NA	NEGATIVE	NA	NEGATIVE
2022032303564	CAREPA	1	Healthy	67	M	19	TOTUMO	ANTIOQUIA	SLR	YES	ANTIOQUIA	DABEIBA	0	0				86	ANTIOQUIA	1	NO					4	VERY_FREQUENTLY	0	NEVER	NO	NO		YES	YES	YES	YES	YES	NEGATIVE	0	NA	NEGATIVE	NA	NEGATIVE	NA	NEGATIVE	NA	NEGATIVE
2022032303565	CAREPA	1	Healthy	68	M	19	CHIGORODO	ANTIOQUIA	SLR	YES	ANTIOQUIA	DABEIBA	0	0							NO					4	VERY_FREQUENTLY	0	NEVER	NO	NO		YES	YES	YES	YES	YES	NEGATIVE	0	NA	NEGATIVE	NA	NEGATIVE	NA	NEGATIVE	NA	NEGATIVE
2022032303566	CAREPA	1	Healthy	70	M	18	TIERRALTA	CORDOBA	SLR	YES	ANTIOQUIA	DABEIBA	1	1	2021			75	ANTIOQUIA	1	YES	ANTIOQUIA	DABEIBA		LOS NARANJOS	4	VERY_FREQUENTLY	0	NEVER	NO	NO		YES	YES	YES	YES	YES	NEGATIVE	0	NA	NEGATIVE	NA	NEGATIVE	NA	NEGATIVE	NA	NEGATIVE
2022032303567	CAREPA	1	Healthy	71	M	18	TURBO	ANTIOQUIA	SLR	YES	ANTIOQUIA	CAREPA	0	0				83	ANTIOQUIA	1	NO					0	NEVER	0	NEVER	NO	NO		YES	YES	YES	YES	YES	NEGATIVE	0	NA	NEGATIVE	NA	NEGATIVE	NA	NEGATIVE	NA	NEGATIVE
2022032303568	CAREPA	1	Healthy	72	M	19	TIERRALTA	CORDOBA	SLR	YES	ANTIOQUIA	DABEIBA	0	0				59	ANTIOQUIA	1	NO					3	FREQUENTLY	0	NEVER	NO	NO		YES	YES	YES	YES	YES	NEGATIVE	0	NA	NEGATIVE	NA	NEGATIVE	NA	NEGATIVE	NA	NEGATIVE
2022032303569	CAREPA	1	Healthy	73	M	37	TURBO	ANTIOQUIA	SS	YES	ANTIOQUIA	CAREPA	1	0	2010			14	ANTIOQUIA	1	YES	ANTIOQUIA	DABEIBA	SANJOSE URABA		2	OCCASIONALLY	2	OCCASIONALLY	NO	NO		YES	YES	YES	YES	YES	NEGATIVE	0	NA	NEGATIVE	NA	NEGATIVE	NA	NEGATIVE	NA	NEGATIVE
2022032303570	CAREPA	1	Healthy	74	M	20	SANMARCOS	SUCRE	SLR	YES	ANTIOQUIA	DABEIBA	0	0							NO					1	RARELY	0	NEVER	YES	NO		YES	YES	YES	YES	YES	NEGATIVE	0	NA	NEGATIVE	NA	NEGATIVE	NA	NEGATIVE	NA	NEGATIVE
2022032303571	CAREPA	1	Healthy	75	M	25	SMARIQUITA	TOLIMA	C3	YES	ANTIOQUIA	DABEIBA	0	0				60	ANTIOQUIA	1	YES	ANTIOQUIA	DABEIBA		LOS NARANJOS	2	OCCASIONALLY	2	OCCASIONALLY	NO	NO		YES	YES	YES	YES	YES	NEGATIVE	0	NA	NEGATIVE	NA	NEGATIVE	NA	NEGATIVE	NA	NEGATIVE
2022032303572	CAREPA	1	Healthy	76	M	27	FUNDACION	MAGDALENA	SLP	YES	ANTIOQUIA	DABEIBA	0	0				31	ANTIOQUIA	1	NO					2	OCCASIONALLY	0	NEVER	NO	NO		YES	YES	YES	YES	YES	NEGATIVE	0	NA	NEGATIVE	NA	NEGATIVE	NA	NEGATIVE	NA	NEGATIVE
2022032303573	CAREPA	1	Healthy	77	M	23	LANDAZURI	SANTANDER	SLP	YES	ANTIOQUIA	DABEIBA	0	0				30	ANTIOQUIA	1	NO					2	OCCASIONALLY	2	OCCASIONALLY	NO	NO		YES	YES	YES	YES	YES	NEGATIVE	0	NA	NEGATIVE	NA	NEGATIVE	NA	NEGATIVE	NA	NEGATIVE
2022032303574	CAREPA	1	Healthy	78	M	24	FLORENCIA	CAQUETA	SLP	YES	ANTIOQUIA	CAREPA	0	0				39	ANTIOQUIA	1	NO					3	FREQUENTLY	0	NEVER	NO	NO		YES	YES	YES	YES	YES	NEGATIVE	0	NA	NEGATIVE	NA	NEGATIVE	NA	NEGATIVE	NA	NEGATIVE
2022032303575	CAREPA	1	Healthy	79	M	24	ACEVEDO	HUILA	SLP	YES	ANTIOQUIA	DABEIBA	0	0				0			YES	ANTIOQUIA	CAREPA			3	FREQUENTLY	3	FREQUENTLY	NO	NO		YES	YES	YES	YES	YES	NEGATIVE	0	NA	NEGATIVE	NA	NEGATIVE	NA	NEGATIVE	NA	NEGATIVE
2022032303576	CAREPA	1	Healthy	80	M	26	CUCUTA	NSANTANDER	SLP	YES	ANTIOQUIA	CAREPA	0	0				38	ANTIOQUIA	1	NO					3	FREQUENTLY	3	FREQUENTLY	NO	NO		YES	YES	YES	YES	YES	NEGATIVE	0	NA	NEGATIVE	NA	NEGATIVE	NA	NEGATIVE	NA	NEGATIVE
2022032303577	CAREPA	1	Healthy	81	M	25	CHIGORODO	ANTIOQUIA	SLP	YES	ANTIOQUIA	CAREPA	0	0				39	ANTIOQUIA	1	NO					2	OCCASIONALLY	1	RARELY	NO	YES	Ampicillin	YES	YES	YES	YES	YES	NEGATIVE	0	NA	NEGATIVE	NA	NEGATIVE	NA	NEGATIVE	NA	NEGATIVE
2022032303578	CAREPA	1	Healthy	82	M	26	DABEIBA	ANTIOQUIA	SLP	YES	ANTIOQUIA	CAREPA	0	0				107	CORDO-ANTIO	2	YES	ANTIOQUIA	MURINDO			2	OCCASIONALLY	2	OCCASIONALLY	NO	NO		YES	YES	YES	YES	YES	NEGATIVE	0	NA	NEGATIVE	NA	NEGATIVE	NA	NEGATIVE	NA	NEGATIVE
2022032303579	CAREPA	1	Healthy	83	M	26	VALPARAISO	CAQUETA	SLP	YES	ANTIOQUIA	CAREPA	0	0	2020			137	CORDO-ANTIO	2	YES	ANTIOQUIA	MUTATA			2	OCCASIONALLY	2	OCCASIONALLY	NO	NO		YES	YES	YES	YES	YES	NEGATIVE	0	NA	NEGATIVE	NA	NEGATIVE	NA	NEGATIVE	NA	NEGATIVE
2022032303580	CAREPA	1	Healthy	84	M	24	SAPUYES	NARINO	SLP	YES	ANTIOQUIA	CAREPA	0	0				61	CORDOBA	1	YES	ANTIOQUIA	CAREPA			3	FREQUENTLY	3	FREQUENTLY	NO	NO		YES	YES	YES	YES	YES	NEGATIVE	0	NA	NEGATIVE	NA	NEGATIVE	NA	NEGATIVE	NA	NEGATIVE
2022032303581	CAREPA	1	Healthy	85	M	28	LERIDA	TOLIMA	CS	YES	CHOCO	ANIMAS	0	0				28	CHOCO	1	NO					0	NEVER	0	NEVER	NO	YES	GENTA-CEFA	YES	YES	YES	YES	YES	NEGATIVE	0	NA	NEGATIVE	NA	NEGATIVE	NA	NEGATIVE	NA	NEGATIVE
2022032303582	CAREPA	1	Healthy	86	M	23	PUERRES	NARINO	SLP	YES	ANTIOQUIA	CAREPA	0	0							YES	ANTIOQUIA	CAREPA			3	FREQUENTLY	0	NEVER	NO	NO		YES	YES	YES	YES	YES	NEGATIVE	0	NA	NEGATIVE	NA	NEGATIVE	NA	NEGATIVE	NA	NEGATIVE
2022032303583	CAREPA	1	Healthy	87	M	25	BOGOTA	BOGOTA	C3	YES	ANTIOQUIA	CAREPA	0	0							YES	ANTIOQUIA	CAREPA			1	RARELY	1	RARELY	UNKNOWN	NO		YES	YES	YES	YES	YES	NEGATIVE	0	NA	NEGATIVE	NA	NEGATIVE	NA	NEGATIVE	NA	NEGATIVE
2022032303584	CAREPA	1	Healthy	88	M	35	ISNOS	HUILA	SLP	YES	CHOCO	ANIMAS	0	0				25	CHOCO	1	NO					0	NEVER	0	NEVER	NO	NO		YES	YES	YES	YES	YES	NEGATIVE	0	NA	NEGATIVE	NA	NEGATIVE	NA	NEGATIVE	NA	NEGATIVE
2022032303585	CAREPA	1	Healthy	89	M	38	VENECIA	CMARCA	SS	YES	CHOCO	ANIMAS	3	0	2001	2003	2004	28	ANTIOQUIA	1	NO					2	OCCASIONALLY	2	OCCASIONALLY	NO	NO		YES	YES	YES	YES	YES	NEGATIVE	0	NA	NEGATIVE	NA	NEGATIVE	NA	NEGATIVE	NA	NEGATIVE
2022032303586	CAREPA	1	Healthy	90	M	29	MILAN	CAQUETA	SLP	YES	CHOCO	ANIMAS	0	0				28	ANTIOQUIA	1	NO					3	FREQUENTLY	1	RARELY	NO	NO		YES	YES	YES	YES	YES	NEGATIVE	0	NA	NEGATIVE	NA	NEGATIVE	NA	NEGATIVE	NA	NEGATIVE
2022032303587	CAREPA	1	Healthy	91	M	35	IPIALES	NARINO	SLP	YES	ANTIOQUIA	DABEIBA	0	0							YES	ANTIOQUIA	MUTATA			3	FREQUENTLY	1	RARELY	NO	NO		YES	YES	YES	YES	YES	NEGATIVE	0	NA	NEGATIVE	NA	NEGATIVE	NA	NEGATIVE	NA	NEGATIVE
2022032303588	CAREPA	1	Healthy	92	M	38	BARRANCA	SANTANDER	SLP	YES	CHOCO	QUIBDO	0	0							NO					4	VERY_FREQUENTLY	0	NEVER	NO	NO		YES	YES	YES	YES	YES	NEGATIVE	0	NA	NEGATIVE	NA	NEGATIVE	NA	NEGATIVE	NA	NEGATIVE
2022032303589	CAREPA	1	Healthy	93	M	22	ORITO	PUTUMAYO	SLP	YES	CHOCO	QUIBDO	0	0				89	ANTIOQUIA	1	YES	ANTIOQUIA	CHIGORODO			4	VERY_FREQUENTLY	1	RARELY	NO	NO		YES	YES	YES	YES	YES	NEGATIVE	0	NA	NEGATIVE	NA	NEGATIVE	NA	NEGATIVE	NA	NEGATIVE
2022032303590	CAREPA	1	Healthy	94	M	27	TIERRALTA	CORDOBA	SLP	YES	ANTIOQUIA	CAREPA	1	0							NO					0	NEVER	0	NEVER	NO	NO		YES	YES	YES	YES	YES	NEGATIVE	0	NA	NEGATIVE	NA	NEGATIVE	NA	NEGATIVE	NA	NEGATIVE
2022032303591	CAREPA	1	Healthy	95	M	27	ROLDANILLO	VCAUCA	SLP	YES	CHOCO	ANIMAS	0	0							NO					2	OCCASIONALLY	0	NEVER	NO	NO		YES	YES	YES	YES	YES	NEGATIVE	0	NA	NEGATIVE	NA	NEGATIVE	NA	NEGATIVE	NA	NEGATIVE
2022032303592	CAREPA	1	Healthy	96	M	29	MONTERIA	CORDOBA	CS	YES	CHOCO	QUIBDO	0	0							YES	ANTIOQUIA	MUTATA			1	RARELY	1	RARELY	NO	NO		YES	YES	YES	YES	YES	NEGATIVE	0	NA	NEGATIVE	NA	NEGATIVE	NA	NEGATIVE	NA	NEGATIVE
2022032303593	CAREPA	1	Healthy	97	M	37	MOCOA	PUTUMAYO	SLP	YES	CHOCO	ANIMAS	0	0				59	ANTIOQUIA	2	NO					2	OCCASIONALLY	1	RARELY	NO	NO		YES	YES	YES	YES	YES	NEGATIVE	0	NA	NEGATIVE	NA	NEGATIVE	NA	NEGATIVE	NA	NEGATIVE
2022032303594	CAREPA	1	Healthy	98	M	28	MOCOA	PUTUMAYO	SLP	YES	CHOCO	QUIBDO	0	0							NO					4	VERY_FREQUENTLY	0	NEVER	NO	NO		YES	YES	YES	YES	YES	NEGATIVE	0	NA	NEGATIVE	NA	NEGATIVE	NA	NEGATIVE	NA	NEGATIVE
2022032303595	CAREPA	1	Healthy	99	M	36	PATIA	CAUCA	SLP	YES	ANTIOQUIA	DABEIBA	0	0				32	ANTIOQUIA	2	NO					4	VERY_FREQUENTLY	0	NEVER	NO	NO		YES	YES	YES	YES	YES	NEGATIVE	0	NA	NEGATIVE	NA	NEGATIVE	NA	NEGATIVE	NA	NEGATIVE
2022032303596	CAREPA	1	Healthy	100	M	20	NECOCLI	ANTIOQUIA	SLR	YES	ANTIOQUIA	APARTADO	0	0				3	ANTIOQUIA	1	YES	ANTIOQUIA	ZUNGO			1	RARELY	3	FREQUENTLY	NO	NO		YES	YES	YES	YES	YES	NEGATIVE	0	NA	NEGATIVE	NA	NEGATIVE	NA	NEGATIVE	NA	NEGATIVE
2022032303597	CAREPA	1	Healthy	101	M	23	SOLEDAD	ATLANTICO	SLR	YES	ANTIOQUIA	CAREPA	0	0				27	ANTIOQUIA	1	NO					0	NEVER	0	NEVER	NO	NO		YES	YES	YES	YES	YES	NEGATIVE	0	NA	NEGATIVE	NA	NEGATIVE	NA	NEGATIVE	NA	NEGATIVE
2022032303598	CAREPA	1	Healthy	102	M	18	SANJURABA	ANTIOQUIA	SLR	YES	ANTIOQUIA	APARTADO	0	0				3	ANTIOQUIA	1	NO					2	OCCASIONALLY	0	NEVER	NO	NO		YES	YES	YES	YES	YES	NEGATIVE	0	NA	NEGATIVE	NA	NEGATIVE	NA	NEGATIVE	NA	NEGATIVE
2022032303599	CAREPA	1	Healthy	103	M	18	APARTADO	ANTIOQUIA	SLR	YES	ANTIOQUIA	APARTADO	0	0				2	ANTIOQUIA	1	YES	ANTIOQUIA	PUERTO GIRON			4	VERY_FREQUENTLY	1	RARELY	NO	NO		YES	YES	YES	YES	YES	NEGATIVE	0	NA	NEGATIVE	NA	NEGATIVE	NA	NEGATIVE	NA	NEGATIVE
2022032303600	CAREPA	1	Healthy	104	M	18	SINCELEJO	SUCRE	SLR	YES	ANTIOQUIA	APARTADO	0	0				8	ANTIOQUIA	1	NO					0	NEVER	2	OCCASIONALLY	NO	NO		YES	YES	YES	YES	YES	NEGATIVE	0	NA	NEGATIVE	NA	NEGATIVE	NA	NEGATIVE	NA	NEGATIVE
2022032303601	CAREPA	1	Healthy	105	M	19	SANBVIENTO	CORDOBA	SLR	YES	ANTIOQUIA	CAREPA	0	0				78	ANTIOQUIA	1	NO					0	NEVER	0	NEVER	NO	NO		YES	YES	YES	YES	YES	NEGATIVE	0	NA	NEGATIVE	NA	NEGATIVE	NA	NEGATIVE	NA	NEGATIVE
2022032303602	CAREPA	1	Healthy	106	M	18	APARTADO	ANTIOQUIA	SLR	YES	ANTIOQUIA	CAREPA	0	0				4	ANTIOQUIA	1	YES	ANTIOQUIA	APARTADO-CHURIDO			1	RARELY	1	RARELY	NO	NO		YES	YES	YES	YES	YES	NEGATIVE	0	NA	NEGATIVE	NA	NEGATIVE	NA	NEGATIVE	NA	NEGATIVE
2022032303603	CAREPA	1	Healthy	107	M	18	TARAZA	ANTIOQUIA	SLR	YES	ANTIOQUIA	APARTADO	0	0				4	ANTIOQUIA	1	NO					2	OCCASIONALLY	0	NEVER	NO	YES	Cefalexin	YES	YES	YES	YES	YES	NEGATIVE	0	NA	NEGATIVE	NA	NEGATIVE	NA	NEGATIVE	NA	NEGATIVE
2022032303604	CAREPA	1	Healthy	108	M	19	CHIGORODO	ANTIOQUIA	SLR	YES	ANTIOQUIA	APARTADO	0	0							NO					2	OCCASIONALLY	0	NEVER	NO	NO		YES	YES	YES	YES	YES	NEGATIVE	0	NA	NEGATIVE	NA	NEGATIVE	NA	NEGATIVE	NA	NEGATIVE
2022032303605	CAREPA	1	Healthy	109	M	19	MUTATA	ANTIOQUIA	SLR	YES	ANTIOQUIA	APARTADO	0	0				2	ANTIOQUIA		NO					0	NEVER	0	NEVER	NO	NO		YES	YES	YES	YES	YES	NEGATIVE	0	NA	NEGATIVE	NA	NEGATIVE	NA	NEGATIVE	NA	NEGATIVE
2022032303606	CAREPA	1	Healthy	110	M	20	POPAYAN	CAUCA	SLR	YES	ANTIOQUIA	CAREPA	0	0				4	ANTIOQUIA	1	YES	ANTIOQUIA	APARTADO-CHURIDO			2	OCCASIONALLY	0	NEVER	NO	NO		YES	YES	YES	YES	YES	NEGATIVE	0	NA	NEGATIVE	NA	NEGATIVE	NA	NEGATIVE	NA	NEGATIVE
2022032303607	CAREPA	1	Healthy	111	M	28	CORINTO	CAUCA	TE	YES	ANTIOQUIA	APARTADO	0	0							YES	ANTIOQUIA	APARTADO-CHURIDO			1	RARELY	4	VERY_FREQUENTLY	NO	NO		YES	YES	YES	YES	YES	NEGATIVE	0	NA	NEGATIVE	NA	NEGATIVE	NA	NEGATIVE	NA	NEGATIVE
2022032303608	CAREPA	1	Healthy	112	M	18	TURBO	ANTIOQUIA	SLR	YES	ANTIOQUIA	CAREPA	0	0				59	ANTIOQUIA	1	NO					3	FREQUENTLY	0	NEVER	NO	NO		YES	YES	YES	YES	YES	NEGATIVE	0	NA	NEGATIVE	NA	NEGATIVE	NA	NEGATIVE	NA	NEGATIVE
2022032303609	CAREPA	1	Healthy	113	M	22	MONTERIA	CORDOBA	SLR	YES	ANTIOQUIA	APARTADO	0	0				59	ANTIOQUIA	1	NO					3	FREQUENTLY	1	RARELY	UNKNOWN	NO		YES	YES	YES	YES	YES	NEGATIVE	0	NA	NEGATIVE	NA	NEGATIVE	NA	NEGATIVE	NA	NEGATIVE
2022032303610	CAREPA	1	Healthy	114	M	18	MONTERIA	CORDOBA	SLR	YES	ANTIOQUIA	APARTADO	0	0				8	ANTIOQUIA	1	NO					4	VERY_FREQUENTLY	0	NEVER	NO	NO		YES	YES	YES	YES	YES	NEGATIVE	0	NA	NEGATIVE	NA	NEGATIVE	NA	NEGATIVE	NA	NEGATIVE
2022032303611	CAREPA	1	Healthy	115	M	18	CAREPA	ANTIOQUIA	SLR	YES	ANTIOQUIA	APARTADO	0	0				8	ANTIOQUIA	1	NO					0	NEVER	0	NEVER	NO	NO		YES	YES	YES	YES	YES	NEGATIVE	0	NA	NEGATIVE	NA	NEGATIVE	NA	NEGATIVE	NA	NEGATIVE
2022032303612	CAREPA	1	Healthy	116	M	20	BQUILLA	ATLANTICO	SLR	YES	ANTIOQUIA	CAREPA	0	0				3	ANTIOQUIA	2	YES	ANTIOQUIA	ZUNGO			0	NEVER	0	NEVER	NO	NO		YES	YES	YES	YES	YES	NEGATIVE	0	NA	NEGATIVE	NA	NEGATIVE	NA	NEGATIVE	NA	NEGATIVE
2022032303613	CAREPA	1	Healthy	117	M	22	SOLEDAD	ATLANTICO	SLR	YES	ANTIOQUIA	APARTADO	0	0				8	ANTIOQUIA	1	NO					0	NEVER	0	NEVER	NO	NO		YES	YES	YES	YES	YES	NEGATIVE	0	NA	NEGATIVE	NA	NEGATIVE	NA	NEGATIVE	NA	NEGATIVE
2022032303614	CAREPA	1	Healthy	118	M	18	TURBO	ANTIOQUIA	SLR	YES	ANTIOQUIA	APARTADO	0	0				8	ANTIOQUIA	1	NO					0	NEVER	0	NEVER	NO	NO		YES	YES	YES	YES	YES	NEGATIVE	0	NA	NEGATIVE	NA	NEGATIVE	NA	NEGATIVE	NA	NEGATIVE
2022032303615	CAREPA	1	Healthy	119	M	18	MONTERIA	CORDOBA	SLR	YES	ANTIOQUIA	APARTADO	0	0				7	ANTIOQUIA	2	NO	ANTIOQUIA	ZUNGO			0	NEVER	0	NEVER	NO	NO		YES	YES	YES	YES	YES	NEGATIVE	0	NA	NEGATIVE	NA	NEGATIVE	NA	NEGATIVE	NA	NEGATIVE
2022032303616	CAREPA	1	Healthy	120	M	18	NECOCLI	ANTIOQUIA	SLR	YES	ANTIOQUIA	APARTADO	0	0				7	ANTIOQUIA	2	YES	ANTIOQUIA	ZUNGO			3	FREQUENTLY	3	FREQUENTLY	NO	NO		YES	YES	YES	YES	YES	NEGATIVE	0	NA	NEGATIVE	NA	NEGATIVE	NA	NEGATIVE	NA	NEGATIVE
2022032303617	CAREPA	1	Healthy	121	M	18	MONTERIA	MONTERIA	SLR	YES	ANTIOQUIA	APARTADO	0	0				8	ANTIOQUIA	1	NO					0	NEVER	0	NEVER	NO	NO		YES	YES	YES	YES	YES	NEGATIVE	0	NA	NEGATIVE	NA	NEGATIVE	NA	NEGATIVE	NA	NEGATIVE
2022032303618	CAREPA	1	Healthy	122	M	19	TURBO	ANTIOQUIA	SLR	YES	ANTIOQUIA	APARTADO	0	0				4	ANTIOQUIA	1	NO					2	OCCASIONALLY	0	NEVER	NO	NO		YES	YES	YES	YES	YES	NEGATIVE	0	NA	NEGATIVE	NA	NEGATIVE	NA	NEGATIVE	NA	NEGATIVE
2022032303619	CAREPA	1	Healthy	123	M	18	VALENCIA	CORDOBA	SLR	YES	ANTIOQUIA	APARTADO	0	0				3	ANTIOQUIA	2	YES	ANTIOQUIA	ZUNGO			3	FREQUENTLY	0	NEVER	NO	NO		YES	YES	YES	YES	YES	NEGATIVE	0	NA	NEGATIVE	NA	NEGATIVE	NA	NEGATIVE	NA	NEGATIVE
2022032303620	CAREPA	1	Healthy	124	M	37	CHIGORODO	ANTIOQUIA	SLP	YES	ANTIOQUIA	APARTADO	6	0	2005	2006	2007	139	ANTIOQUIA	1	NO					4	VERY_FREQUENTLY	0	NEVER	YES	YES	Amoxicillin	YES	YES	YES	YES	YES	NEGATIVE	0	NA	NEGATIVE	NA	NEGATIVE	NA	NEGATIVE	NA	NEGATIVE
2022032303621	CAREPA	1	Healthy	125	M	24	BQUILLA	ATLANTICO	SLP	YES	ANTIOQUIA	APARTADO	0	0				181	CMARCA	1	YES	ANTIOQUIA	CHURIDO			0	NEVER	3	FREQUENTLY	NO	NO		YES	YES	YES	YES	YES	NEGATIVE	0	NA	NEGATIVE	NA	NEGATIVE	NA	NEGATIVE	NA	NEGATIVE
2022032303622	CAREPA	1	Healthy	126	M	19	APARTADO	ANTIOQUIA	SLR	YES	ANTIOQUIA	APARTADO	0	0				8	ANTIOQUIA	1	NO					0	NEVER	0	NEVER	NO	NO		YES	YES	YES	YES	YES	NEGATIVE	0	NA	NEGATIVE	NA	NEGATIVE	NA	NEGATIVE	NA	NEGATIVE
2022032303623	CAREPA	1	Healthy	127	M	18	APARTADO	ANTIOQUIA	SLR	YES	ANTIOQUIA	APARTADO	0	0				2	ANTIOQUIA	1	YES	ANTIOQUIA	CHURIDO			3	FREQUENTLY	0	NEVER	NO	NO		YES	YES	YES	YES	YES	NEGATIVE	0	NA	NEGATIVE	NA	NEGATIVE	NA	NEGATIVE	NA	NEGATIVE
2022032303624	CAREPA	1	Healthy	128	M	18	CURRULAO	ANTIOQUIA	SLR	YES	ANTIOQUIA	APARTADO	0	0							NO					0	NEVER	0	NEVER	NO	NO		YES	YES	YES	YES	YES	NEGATIVE	0	NA	NEGATIVE	NA	NEGATIVE	NA	NEGATIVE	NA	NEGATIVE
2022032303625	CAREPA	1	Healthy	129	M	19	VELENCIA	CORDOBA	SLR	YES	ANTIOQUIA	TURBO	0	0				15	ANTIOQUIA	1	NO					0	NEVER	0	NEVER	NO	NO		YES	YES	YES	YES	YES	NEGATIVE	0	NA	NEGATIVE	NA	NEGATIVE	NA	NEGATIVE	NA	NEGATIVE
2022032303626	CAREPA	1	Healthy	130	M	21	ARBOLETES	ANTIOQUIA	SLR	YES	ANTIOQUIA	SANPURABA	0	0							NO					0	NEVER	0	NEVER	NO	NO		YES	YES	YES	YES	YES	NEGATIVE	0	NA	NEGATIVE	NA	NEGATIVE	NA	NEGATIVE	NA	NEGATIVE
2022032303627	CAREPA	1	Healthy	131	M	19	SANJURABA	ANTIOQUIA	SLR	YES	ANTIOQUIA	SANPURABA	0	0				245	ANTIOQUIA	1	NO					2	OCCASIONALLY	0	NEVER	NO	NO		YES	YES	YES	YES	YES	NEGATIVE	0	NA	NEGATIVE	NA	NEGATIVE	NA	NEGATIVE	NA	NEGATIVE
2022032303628	CAREPA	1	Healthy	132	M	22	SANPURABA	ANTIOQUIA	SLR	YES	ANTIOQUIA	SANPURABA	0	0				245	ANTIOQUIA	1	NO					0	NEVER	0	NEVER	NO	NO		YES	YES	YES	YES	YES	NEGATIVE	0	NA	NEGATIVE	NA	NEGATIVE	NA	NEGATIVE	NA	NEGATIVE
2022032303629	CAREPA	1	Healthy	133	M	19	PUENUEVO	CORDOBA	SLR	YES	ANTIOQUIA	TURBO	0	0							YES	ANTIOQUIA	CHIGORODO			4	VERY_FREQUENTLY	0	NEVER	NO	NO		YES	YES	YES	YES	YES	NEGATIVE	0	NA	NEGATIVE	NA	NEGATIVE	NA	NEGATIVE	NA	NEGATIVE
2022032303630	CAREPA	1	Healthy	134	M	22	VIGFUERTE	ANTIOQUIA	SLR	YES	ANTIOQUIA	TURBO	0	0				288	ANTIOQUIA	1	NO					0	NEVER	0	NEVER	NO	NO		YES	YES	YES	YES	YES	NEGATIVE	0	NA	NEGATIVE	NA	NEGATIVE	NA	NEGATIVE	NA	NEGATIVE
2022032303631	CAREPA	1	Healthy	135	M	19	SANPURABA	ANTIOQUIA	SLR	YES	ANTIOQUIA	SANPURABA	2	2	2021	2021		334	ANTIOQUIA	1	NO					0	NEVER	0	NEVER	NO	NO		YES	YES	YES	YES	YES	NEGATIVE	0	NA	NEGATIVE	NA	NEGATIVE	NA	NEGATIVE	NA	NEGATIVE
2022032303632	CAREPA	1	Healthy	136	M	19	SANPURABA	ANTIOQUIA	SLR	YES	ANTIOQUIA	TURBO	0	0				285	ANTIOQUIA	1	NO					0	NEVER	3	FREQUENTLY	NO	NO		YES	YES	YES	YES	YES	NEGATIVE	0	NA	NEGATIVE	NA	NEGATIVE	NA	NEGATIVE	NA	NEGATIVE
2022032303633	CAREPA	1	Healthy	137	M	22	SANPURABA	ANTIOQUIA	SLR	YES	ANTIOQUIA	TURBO	2	0	2015	2016		319	ANTIOQUIA	1	YES	ANTIOQUIA		TRES ESQUINAS		1	RARELY	0	NEVER	NO	NO		YES	YES	YES	YES	YES	NEGATIVE	0	NA	NEGATIVE	NA	NEGATIVE	NA	NEGATIVE	NA	NEGATIVE
2022032303634	CAREPA	1	Healthy	138	M	28	SANRIOSECO	CMARCA	CS	YES	ANTIOQUIA	SANPURABA	1	1	2021			78	ANTIOQUIA	1	NO					3	FREQUENTLY	0	NEVER	NO	NO		YES	YES	YES	YES	YES	NEGATIVE	0	NA	NEGATIVE	NA	NEGATIVE	NA	NEGATIVE	NA	NEGATIVE
2022032303635	CAREPA	1	Healthy	139	M	36	PSALGAR	CMARCA	SS	YES	ANTIOQUIA	TURBO	0	0				30	ANTIOQUIA	1	NO					0	NEVER	0	NEVER	NO	NO		YES	YES	YES	YES	YES	NEGATIVE	0	NA	NEGATIVE	NA	NEGATIVE	NA	NEGATIVE	NA	NEGATIVE
2022032303636	CAREPA	1	Healthy	140	M	19	APARTADO	ANTIOQUIA	SLR	YES	ANTIOQUIA	TURBO	0	0				276	ANTIOQUIA	1	NO					1	RARELY	4	VERY_FREQUENTLY	NO	NO		YES	YES	YES	YES	YES	NEGATIVE	0	NA	NEGATIVE	NA	NEGATIVE	NA	NEGATIVE	NA	NEGATIVE
2022032303637	CAREPA	1	Healthy	141	M	21	SANPURABA	ANTIOQUIA	SLR	YES	ANTIOQUIA	TURBO	3	0	2012	2013	2014	305	ANTIOQUIA	1	NO					0	NEVER	4	VERY_FREQUENTLY	NO	NO		YES	YES	YES	YES	YES	NEGATIVE	0	NA	NEGATIVE	NA	NEGATIVE	NA	NEGATIVE	NA	NEGATIVE
2022032303638	CAREPA	1	Healthy	142	M	19	SANPURABA	ANTIOQUIA	SLR	YES	ANTIOQUIA	TURBO	0	0				305	ANTIOQUIA	1	NO					0	NEVER	2	OCCASIONALLY	NO	NO		YES	YES	YES	YES	YES	NEGATIVE	0	NA	NEGATIVE	NA	NEGATIVE	NA	NEGATIVE	NA	NEGATIVE
2022032303639	CAREPA	1	Healthy	143	M	19	SANPURABA	ANTIOQUIA	SLR	YES	ANTIOQUIA	TURBO	0	0				305	ANTIOQUIA	1	NO					0	NEVER	0	NEVER	NO	NO		YES	YES	YES	YES	YES	NEGATIVE	0	NA	NEGATIVE	NA	NEGATIVE	NA	NEGATIVE	NA	NEGATIVE
2022032303640	CAREPA	1	Healthy	144	M	35	MANIZALES	CALDAS	SLP	YES	ANTIOQUIA	SANPURABA	1	0	2009						NO					4	VERY_FREQUENTLY	4	VERY_FREQUENTLY	NO	NO		YES	YES	YES	YES	YES	NEGATIVE	0	NA	NEGATIVE	NA	NEGATIVE	NA	NEGATIVE	NA	NEGATIVE
2022032303641	CAREPA	1	Healthy	145	M	34	BARBOSA	SANTANDER	SLP	YES	ANTIOQUIA	SANPURABA	0	0							NO					0	NEVER	2	OCCASIONALLY	NO	NO		YES	YES	YES	YES	YES	NEGATIVE	0	NA	NEGATIVE	NA	NEGATIVE	NA	NEGATIVE	NA	NEGATIVE
2022032303642	CAREPA	1	Healthy	146	M	34	CALI	VCAUCA	SLP	YES	ANTIOQUIA	TURBO	0	0				253	ANTIOQUIA	1	NO					0	NEVER	0	NEVER	NO	NO		YES	YES	YES	YES	YES	NEGATIVE	0	NA	NEGATIVE	NA	NEGATIVE	NA	NEGATIVE	NA	NEGATIVE
2022032303643	CAREPA	1	Healthy	147	M	28	BOGOTA	BOGOTA	CP	YES	ANTIOQUIA	SANPURABA	0	0				72	ANTIOQUIA	1	NO					0	NEVER	2	OCCASIONALLY	UNKNOWN	NO		YES	YES	YES	YES	YES	NEGATIVE	0	NA	NEGATIVE	NA	NEGATIVE	NA	NEGATIVE	NA	NEGATIVE
2022032303644	CAREPA	1	Healthy	148	M	38	BQUILLA	ATLANTICO	SLP	YES	ANTIOQUIA	SANPURABA	1	1	2012						YES	ANTIOQUIA	NECOCLI			0	NEVER	2	OCCASIONALLY	NO	NO		YES	YES	YES	YES	YES	NEGATIVE	0	NA	NEGATIVE	NA	NEGATIVE	NA	NEGATIVE	NA	NEGATIVE
2022032303645	CAREPA	1	Healthy	149	M	20	SANPURABA	ANTIOQUIA	SLR	YES	ANTIOQUIA	TURBO	0	0				305	ANTIOQUIA	1	NO					0	NEVER	0	NEVER	NO	NO		YES	YES	YES	YES	YES	NEGATIVE	0	NA	NEGATIVE	NA	NEGATIVE	NA	NEGATIVE	NA	NEGATIVE
2022032303646	CAREPA	1	Healthy	150	M	41	NEIVA	HUILA	TC	YES	ANTIOQUIA	TURBO	0	0				98	ANTIOQUIA	1	NO					0	NEVER	0	NEVER	NO	NO		YES	YES	YES	YES	YES	NEGATIVE	0	NA	NEGATIVE	NA	NEGATIVE	NA	NEGATIVE	NA	NEGATIVE
2022032303647	CAREPA	2	Asymptomatic	151	M	27	POPAYAN	CAUCA	CS	YES	ANTIOQUIA	TURBO	0	0				153	ANTIOQUIA	1	NO					0	NEVER	0	NEVER	NO	NO		YES	YES	YES	YES	YES	NEGATIVE	0	NA	NEGATIVE	NA	NEGATIVE	NA	POSITIVE	Pvivax	POSITIVE	31.85	19.08
2022032303648	CAREPA	1	Healthy	152	M	28	TUNJA	BOYACA	CS	YES	ANTIOQUIA	TURBO	2	0	2011	2012		88	ANTIOQUIA	1	NO					0	NEVER	0	NEVER	NO	NO		YES	YES	YES	YES	YES	NEGATIVE	0	NA	NEGATIVE	NA	NEGATIVE	NA	NEGATIVE	NA	NEGATIVE
2022032303649	CAREPA	1	Healthy	153	M	25	CUCUTA	NSANTANDER	SLP	YES	ANTIOQUIA	SANPURABA	0	0							NO					0	NEVER	0	NEVER	NO	NO		YES	YES	YES	YES	YES	NEGATIVE	0	NA	NEGATIVE	NA	NEGATIVE	NA	NEGATIVE	NA	NEGATIVE
2022032303650	CAREPA	1	Healthy	154	M	21	NECOCLI	ANTIOQUIA	SLR	YES	ANTIOQUIA	CAREPA	0	0				17	CHOCO	1	NO					4	VERY_FREQUENTLY	3	FREQUENTLY	NO	NO		YES	YES	YES	YES	YES	NEGATIVE	0	NA	NEGATIVE	NA	NEGATIVE	NA	NEGATIVE	NA	NEGATIVE
2022032303651	CAREPA	2	Asymptomatic	155	M	19	CHIGORODO	ANTIOQUIA	SLR	YES	ANTIOQUIA	CAREPA	0	0				17	CHOCO	1	NO					4	VERY_FREQUENTLY	0	NEVER	NO	NO		YES	YES	YES	YES	YES	NEGATIVE	0	NA	NEGATIVE	NA	NEGATIVE	NA	POSITIVE	Pfalciparum	POSITIVE	33.73	21.22
2022032303652	CAREPA	1	Healthy	156	M	19	TIERRALTA	CORDOBA	SLR	YES	ANTIOQUIA	CAREPA	0	0				31	ANTIOQUIA	1	NO					4	VERY_FREQUENTLY	0	NEVER	NO	NO		YES	YES	YES	YES	YES	NEGATIVE	0	NA	NEGATIVE	NA	NEGATIVE	NA	NEGATIVE	NA	NEGATIVE
2022032303653	CAREPA	1	Healthy	157	M	20	APARTADO	ANTIOQUIA	SLR	YES	ANTIOQUIA	CAREPA	0	0				17	CHOCO	1	NO					4	VERY_FREQUENTLY	4	VERY_FREQUENTLY	NO	NO		YES	YES	YES	YES	YES	NEGATIVE	0	NA	NEGATIVE	NA	NEGATIVE	NA	NEGATIVE	NA	NEGATIVE
2022032303654	CAREPA	1	Healthy	158	M	20	APARTADO	ANTIOQUIA	SLR	YES	ANTIOQUIA	CAREPA	1	1	2022						YES	CHOCO				4	VERY_FREQUENTLY	0	NEVER	NO	NO		YES	YES	YES	YES	YES	NEGATIVE	0	NA	NEGATIVE	NA	NEGATIVE	NA	NEGATIVE	NA	NEGATIVE
2022032303655	CAREPA	1	Healthy	159	M	19	CHIGORODO	ANTIOQUIA	SLR	YES	ANTIOQUIA	CAREPA	0	0				17	CHOCO	1	NO					4	VERY_FREQUENTLY	4	VERY_FREQUENTLY	NO	NO		YES	YES	YES	YES	YES	NEGATIVE	0	NA	NEGATIVE	NA	NEGATIVE	NA	NEGATIVE	NA	NEGATIVE
2022032303656	CAREPA	1	Healthy	160	M	20	CAREPA	ANTIOQUIA	SLR	YES	ANTIOQUIA	CAREPA	0	0				17	CHOCO	1	NO					4	VERY_FREQUENTLY	0	NEVER	NO	NO		YES	YES	YES	YES	YES	NEGATIVE	0	NA	NEGATIVE	NA	NEGATIVE	NA	NEGATIVE	NA	NEGATIVE
2022032303657	CAREPA	1	Healthy	161	M	20	QUIBDO	CHOCO	SLR	YES	ANTIOQUIA	CAREPA	0	0				16	CHOCO	1	YES	CHOCO	QUIBDO	DESPENSA	BRISAS	3	FREQUENTLY	2	OCCASIONALLY	NO	YES	Ampicillin	YES	YES	YES	YES	YES	NEGATIVE	0	NA	NEGATIVE	NA	NEGATIVE	NA	NEGATIVE	NA	NEGATIVE
2022032303658	CAREPA	1	Healthy	162	M	19	ACANDI	CHOCO	SLR	YES	ANTIOQUIA	CAREPA	0	0				17	CHOCO	1	YES	CHOCO	CDELDARIEN	VILLA NUEVA		4	VERY_FREQUENTLY	2	OCCASIONALLY	YES	NO		YES	YES	YES	YES	YES	NEGATIVE	0	NA	NEGATIVE	NA	NEGATIVE	NA	NEGATIVE	NA	NEGATIVE
2022032303659	CAREPA	1	Healthy	163	M	19	CAREPA	ANTIOQUIA	SLR	YES	ANTIOQUIA	CAREPA	0	0				17	CHOCO	1	NO					4	VERY_FREQUENTLY	0	NEVER	NO	NO		YES	YES	YES	YES	YES	NEGATIVE	0	NA	NEGATIVE	NA	NEGATIVE	NA	NEGATIVE	NA	NEGATIVE
2022032303660	CAREPA	1	Healthy	164	M	19	CAREPA	ANTIOQUIA	SLR	YES	ANTIOQUIA	CAREPA	0	0				17	CHOCO	1	NO					4	VERY_FREQUENTLY	4	VERY_FREQUENTLY	NO	NO		YES	YES	YES	YES	YES	NEGATIVE	0	NA	NEGATIVE	NA	NEGATIVE	NA	NEGATIVE	NA	NEGATIVE
2022032303661	CAREPA	1	Healthy	165	M	19	APARTADO	ANTIOQUIA	SLR	YES	ANTIOQUIA	CAREPA	0	0				17	CHOCO	1	NO					4	VERY_FREQUENTLY	4	VERY_FREQUENTLY	NO	NO		YES	YES	YES	YES	YES	NEGATIVE	0	NA	NEGATIVE	NA	NEGATIVE	NA	NEGATIVE	NA	NEGATIVE
2022032303662	CAREPA	1	Healthy	166	M	21	FRONTINO	ANTIOQUIA	SLR	YES	ANTIOQUIA	CAREPA	0	0				17	CHOCO	1	YES	CHOCO	CDELDARIEN	ISLA DEL PALACIO		4	VERY_FREQUENTLY	2	OCCASIONALLY	YES	NO		YES	YES	YES	YES	YES	NEGATIVE	0	NA	NEGATIVE	NA	NEGATIVE	NA	NEGATIVE	NA	NEGATIVE
2022032303663	CAREPA	1	Healthy	167	M	19	CAREPA	ANTIOQUIA	SLR	YES	ANTIOQUIA	CAREPA	0	0				17	CHOCO	1	NO					4	VERY_FREQUENTLY	0	NEVER	NO	NO		YES	YES	YES	YES	YES	NEGATIVE	0	NA	NEGATIVE	NA	NEGATIVE	NA	NEGATIVE	NA	NEGATIVE
2022032303664	CAREPA	2	Asymptomatic	168	M	19	APARTADO	ANTIOQUIA	SLR	YES	ANTIOQUIA	CAREPA	0	0				17	CHOCO	1	NO					4	VERY_FREQUENTLY	0	NEVER	NO	NO		YES	YES	YES	YES	YES	NEGATIVE	0	NA	NEGATIVE	NA	NEGATIVE	NA	POSITIVE	Mixed	POSITIVE	38.34	24.71
2022032303665	CAREPA	1	Healthy	169	M	20	CDELDARIEN	CHOCO	SLR	YES	ANTIOQUIA	CAREPA	0	0				78	CHOCO-ANTIO	2	NO					3	FREQUENTLY	4	VERY_FREQUENTLY	NO	NO		YES	YES	YES	YES	YES	NEGATIVE	0	NA	NEGATIVE	NA	NEGATIVE	NA	NEGATIVE	NA	NEGATIVE
2022032303666	CAREPA	1	Healthy	170	M	21	APARTADO	ANTIOQUIA	SLR	YES	ANTIOQUIA	CAREPA	1	0	2014			17	CHOCO	1	YES	CHOCO	CDELDARIEN	VILLA NUEVA		3	FREQUENTLY	0	NEVER	UNKNOWN	NO		YES	YES	YES	YES	YES	NEGATIVE	0	NA	NEGATIVE	NA	NEGATIVE	NA	NEGATIVE	NA	NEGATIVE
2022032303667	CAREPA	1	Healthy	171	M	20	NECOCLI	ANTIOQUIA	SLR	YES	ANTIOQUIA	CAREPA	0	0				17	CHOCO	1	NO					4	VERY_FREQUENTLY	0	NEVER	NO	NO		YES	YES	YES	YES	YES	NEGATIVE	0	NA	NEGATIVE	NA	NEGATIVE	NA	NEGATIVE	NA	NEGATIVE
2022032303668	CAREPA	1	Healthy	172	M	22	CHIGORODO	ANTIOQUIA	SLR	YES	ANTIOQUIA	CAREPA	1	1	2021			70	ANTIOQUIA	2	YES	CHOCO	CDELDARIEN			4	VERY_FREQUENTLY	2	OCCASIONALLY	NO	NO		YES	YES	YES	YES	YES	NEGATIVE	0	NA	NEGATIVE	NA	NEGATIVE	NA	NEGATIVE	NA	NEGATIVE
2022032303669	CAREPA	1	Healthy	173	M	19	CHIGORODO	ANTIOQUIA	SLR	YES	ANTIOQUIA	CAREPA	1	1	2021			61	ANTIOQUIA	1	YES	CHOCO	CDELDARIEN			4	VERY_FREQUENTLY	1	RARELY	NO	NO		YES	YES	YES	YES	YES	NEGATIVE	0	NA	NEGATIVE	NA	NEGATIVE	NA	NEGATIVE	NA	NEGATIVE
2022032303670	CAREPA	1	Healthy	174	M	19	CIENAGA	MAGDALENA	SLR	YES	ANTIOQUIA	CAREPA	1	1	2021				ANTIOQUIA	1	YES	ANTIOQUIA	CHIGORODO			3	FREQUENTLY	1	RARELY	NO	NO		YES	YES	YES	YES	YES	NEGATIVE	0	NA	NEGATIVE	NA	NEGATIVE	NA	NEGATIVE	NA	NEGATIVE
2022032303671	CAREPA	1	Healthy	175	M	19	CHIGORODO	ANTIOQUIA	SLR	YES	ANTIOQUIA	CAREPA	0	0				17	CHOCO	1	NO					4	VERY_FREQUENTLY	4	VERY_FREQUENTLY	NO	NO		YES	YES	YES	YES	YES	NEGATIVE	0	NA	NEGATIVE	NA	NEGATIVE	NA	NEGATIVE	NA	NEGATIVE
2022032303672	CAREPA	1	Healthy	176	M	20	TURBO	ANTIOQUIA	SLR	YES	ANTIOQUIA	CAREPA	0	0				123	ANTIOQUIA	1	NO					4	VERY_FREQUENTLY	4	VERY_FREQUENTLY	NO	NO		YES	YES	YES	YES	YES	NEGATIVE	0	NA	NEGATIVE	NA	NEGATIVE	NA	NEGATIVE	NA	NEGATIVE
2022032303673	CAREPA	1	Healthy	177	M	19	CAREPA	ANTIOQUIA	SLR	YES	ANTIOQUIA	CAREPA	1	0	2013			17	CHOCO	1	NO					4	VERY_FREQUENTLY	0	NEVER	NO	NO		YES	YES	YES	YES	YES	NEGATIVE	0	NA	NEGATIVE	NA	NEGATIVE	NA	NEGATIVE	NA	NEGATIVE
2022032303674	CAREPA	1	Healthy	178	M	19	CHIGORODO	ANTIOQUIA	SLR	YES	ANTIOQUIA	CAREPA	0	0				17	CHOCO	1	NO					4	VERY_FREQUENTLY	0	NEVER	NO	NO		YES	YES	YES	YES	YES	NEGATIVE	0	NA	NEGATIVE	NA	NEGATIVE	NA	NEGATIVE	NA	NEGATIVE
2022032303675	CAREPA	1	Healthy	179	M	21	CAREPA	ANTIOQUIA	SLR	YES	ANTIOQUIA	CAREPA	0	0				22	CHOCO-ANTIO	2	NO					4	VERY_FREQUENTLY	3	FREQUENTLY	UNKNOWN	UNKNOWN		YES	YES	YES	YES	YES	NEGATIVE	0	NA	NEGATIVE	NA	NEGATIVE	NA	NEGATIVE	NA	NEGATIVE
2022032303676	CAREPA	2	Asymptomatic	180	M	25	PEREIRA	RISARALDA	C3	YES	ANTIOQUIA	CAREPA	0	0				68	CORDO-CHOCO	2	NO					4	VERY_FREQUENTLY	2	OCCASIONALLY	YES	YES		YES	YES	YES	YES	YES	NEGATIVE	0	NA	NEGATIVE	NA	NEGATIVE	NA	POSITIVE	Pfalciparum	POSITIVE	38.20	25.55
2022032303677	CAREPA	1	Healthy	181	M	34	GIRARDOT	CMARCA	SS	YES	ANTIOQUIA	CAREPA	0	0				14	CHOCO	1	NO					4	VERY_FREQUENTLY	4	VERY_FREQUENTLY	YES	NO		YES	YES	YES	YES	YES	NEGATIVE	0	NA	NEGATIVE	NA	NEGATIVE	NA	NEGATIVE	NA	NEGATIVE
2022041203503	CHOCO	1	Healthy	1	M	28	MERCADERES	CAUCA	SLP	YES	CMARCA	NILO	0	0				73	CHOCO	1	NO					4	VERY_FREQUENTLY	4	VERY_FREQUENTLY	NO	NO		YES	YES	YES	YES	YES	NEGATIVE	0	NA	NEGATIVE	NA	NEGATIVE	NA	NEGATIVE	NA	NEGATIVE
2022041203504	CHOCO	1	Healthy	2	M	30	MEDELLIN	ANTIOQUIA	CP	YES	CMARCA	NILO	0	0				61	VCAUCA	1	NO					0	NEVER	2	OCCASIONALLY	NO	YES	Amoxicillin	YES	YES	YES	YES	YES	NEGATIVE	0	NA	NEGATIVE	NA	NEGATIVE	NA	NEGATIVE	NA	NEGATIVE
2022041203505	CHOCO	1	Healthy	3	M	27	NEIVA	HUILA	SLP	YES	CMARCA	NILO	0	0				70	CHOCO	1	NO					0	NEVER	2	OCCASIONALLY	YES	NO		YES	YES	YES	YES	YES	NEGATIVE	0	NA	NEGATIVE	NA	NEGATIVE	NA	NEGATIVE	NA	NEGATIVE
2022041203506	CHOCO	1	Healthy	4	M	28	VELEZ	SANTANDER	SLP	YES	CMARCA	NILO	0	0				153	VCAUCA-CHOCO	2	NO					1	RARELY	4	VERY_FREQUENTLY	NO	NO		YES	YES	YES	YES	YES	NEGATIVE	0	NA	NEGATIVE	NA	NEGATIVE	NA	NEGATIVE	NA	NEGATIVE
2022041203507	CHOCO	1	Healthy	5	M	28	SQUILICHAO	CAUCA	SLP	YES	CMARCA	NILO	0	0				61	VCAUCA	1	NO					0	NEVER	2	OCCASIONALLY	UNKNOWN	NO		YES	YES	YES	YES	YES	NEGATIVE	0	NA	NEGATIVE	NA	NEGATIVE	NA	NEGATIVE	NA	NEGATIVE
2022041203508	CHOCO	1	Healthy	6	M	31	ALCALA	VCAUCA	SLP	YES	CMARCA	NILO	0	0				73	CHOCO	1	NO					4	VERY_FREQUENTLY	4	VERY_FREQUENTLY	NO	NO		YES	YES	YES	YES	YES	NEGATIVE	0	NA	NEGATIVE	NA	NEGATIVE	NA	NEGATIVE	NA	NEGATIVE
2022041203509	CHOCO	1	Healthy	7	M	33	ESPINAL	TOLIMA	SLP	YES	CMARCA	NILO	0	0				96	VCAUCA-CHOCO	2	NO					4	VERY_FREQUENTLY	2	OCCASIONALLY	YES	NO		YES	YES	YES	YES	YES	NEGATIVE	0	NA	NEGATIVE	NA	NEGATIVE	NA	NEGATIVE	NA	NEGATIVE
2022041203510	CHOCO	1	Healthy	8	M	30	SINCELEJO	SUCRE	SLP	YES	CMARCA	NILO	0	0				68	CHOCO	1	NO					0	NEVER	4	VERY_FREQUENTLY	NO	NO		YES	YES	YES	YES	YES	NEGATIVE	0	NA	NEGATIVE	NA	NEGATIVE	NA	NEGATIVE	NA	NEGATIVE
2022041203511	CHOCO	1	Healthy	9	M	31	NUNCHIA	CASANARE	SLP	YES	CMARCA	NILO	0	0				350	CHOCO	1	NO					4	VERY_FREQUENTLY	4	VERY_FREQUENTLY	YES	NO		YES	YES	YES	YES	YES	NEGATIVE	0	NA	NEGATIVE	NA	NEGATIVE	NA	NEGATIVE	NA	NEGATIVE
2022041203512	CHOCO	1	Healthy	10	M	32	SANJURABA	ANTIOQUIA	SLP	YES	CMARCA	NILO	0	0				89	CHOCO	1	NO					2	OCCASIONALLY	3	FREQUENTLY	UNKNOWN	NO		YES	YES	YES	YES	YES	NEGATIVE	0	NA	NEGATIVE	NA	NEGATIVE	NA	NEGATIVE	NA	NEGATIVE
2022041203513	CHOCO	1	Healthy	11	M	30	SQUILICHAO	CAUCA	SLP	YES	CMARCA	NILO	0	0				50	CHOCO	1	NO					2	OCCASIONALLY	2	OCCASIONALLY	YES	NO		YES	YES	YES	YES	YES	NEGATIVE	0	NA	NEGATIVE	NA	NEGATIVE	NA	NEGATIVE	NA	NEGATIVE
2022041203514	CHOCO	1	Healthy	12	M	36	PAUNA	BOYACA	SLP	YES	CMARCA	NILO	1	1				59	CHOCO	1	NO					2	OCCASIONALLY	3	FREQUENTLY	UNKNOWN	YES		YES	YES	YES	YES	YES	NEGATIVE	0	NA	NEGATIVE	NA	NEGATIVE	NA	NEGATIVE	NA	NEGATIVE
2022041203515	CHOCO	1	Healthy	13	M	24	MEATRATO	CHOCO	SLP	YES	CMARCA	NILO	0	0				15	CHOCO	1	NO					0	NEVER	0	NEVER	NO	NO		YES	YES	YES	YES	YES	NEGATIVE	0	NA	NEGATIVE	NA	NEGATIVE	NA	NEGATIVE	NA	NEGATIVE
2022041203516	CHOCO	1	Healthy	14	M	32	MARIABAJA	BOLIVAR	SLP	YES	CMARCA	NILO	0	0				117	CHOCO	1	NO					4	VERY_FREQUENTLY	4	VERY_FREQUENTLY	NO	NO		YES	YES	YES	YES	YES	NEGATIVE	0	NA	NEGATIVE	NA	NEGATIVE	NA	NEGATIVE	NA	NEGATIVE
2022041203517	CHOCO	2	Asymptomatic	15	M	25	CARTAGENA	BOLIVAR	SLP	YES	CMARCA	NILO	0	0				68	CHOCO	1	NO					1	RARELY	4	VERY_FREQUENTLY	YES	NO		YES	YES	YES	YES	YES	NEGATIVE	0	NA	NEGATIVE	NA	NEGATIVE	NA	POSITIVE	Pfalciparum	POSITIVE	37.37	23.20
2022041203518	CHOCO	1	Healthy	16	M	30	BOSCONIA	CESAR	SLP	YES	CMARCA	NILO	0	0				62	CHOCO	1	NO					4	VERY_FREQUENTLY	4	VERY_FREQUENTLY	NO	NO		YES	YES	YES	YES	YES	NEGATIVE	0	NA	NEGATIVE	NA	NEGATIVE	NA	NEGATIVE	NA	NEGATIVE
2022041203519	CHOCO	1	Healthy	17	M	24	PTOCAICEDO	PUTUMAYO	SLP	YES	CMARCA	NILO	0	0				154	CHOCO	1	NO					2	OCCASIONALLY	3	FREQUENTLY	NO	YES	Amoxicillin	YES	YES	YES	YES	YES	NEGATIVE	0	NA	NEGATIVE	NA	NEGATIVE	NA	NEGATIVE	NA	NEGATIVE
2022041203520	CHOCO	1	Healthy	18	M	23	TIERRALTA	CORDOBA	SLP	YES	CMARCA	NILO	3	1	2018	2019	2020	214	CHOCO	1	NO					2	OCCASIONALLY	2	OCCASIONALLY	NO	YES	Dicloxacillin	YES	YES	YES	YES	YES	NEGATIVE	0	NA	NEGATIVE	NA	NEGATIVE	NA	NEGATIVE	NA	NEGATIVE
2022041203521	CHOCO	1	Healthy	19	M	29	PASTO	NARINO	SLP	YES	CMARCA	NILO	0	0				38	CHOCO	1	NO					4	VERY_FREQUENTLY	3	FREQUENTLY	YES	NO		YES	YES	YES	YES	YES	NEGATIVE	0	NA	NEGATIVE	NA	NEGATIVE	NA	NEGATIVE	NA	NEGATIVE
2022041203522	CHOCO	1	Healthy	20	M	28	ARBOLETES	ANTIOQUIA	SLP	YES	CMARCA	NILO	0	0				303	VCAUCA-CHOCO	2	NO					1	RARELY	3	FREQUENTLY	UNKNOWN	YES	Amoxicillin	YES	YES	YES	YES	YES	NEGATIVE	0	NA	NEGATIVE	NA	NEGATIVE	NA	NEGATIVE	NA	NEGATIVE
2022041203523	CHOCO	1	Healthy	21	M	33	TENERIFE	MAGDALENA	SLP	YES	CMARCA	NILO	0	0				24	CHOCO	1	NO					0	NEVER	2	OCCASIONALLY	UNKNOWN	NO		YES	YES	YES	YES	YES	NEGATIVE	0	NA	NEGATIVE	NA	NEGATIVE	NA	NEGATIVE	NA	NEGATIVE
2022041203524	CHOCO	1	Healthy	22	M	35	PTOWILCHES	SANTANDER	SLP	YES	CMARCA	NILO	0	0				106	VCAUCA-CHOCO	2	NO					3	FREQUENTLY	0	NEVER	NO	NO		YES	YES	YES	YES	YES	NEGATIVE	0	NA	NEGATIVE	NA	NEGATIVE	NA	NEGATIVE	NA	NEGATIVE
2022041203525	CHOCO	1	Healthy	23	M	28	STAISABEL	TOLIMA	SLP	YES	CMARCA	NILO	0	0				159	VCAUCA-CHOCO	2	NO					1	RARELY	4	VERY_FREQUENTLY	UNKNOWN	NO		YES	YES	YES	YES	YES	NEGATIVE	0	NA	NEGATIVE	NA	NEGATIVE	NA	NEGATIVE	NA	NEGATIVE
2022041203526	CHOCO	1	Healthy	24	M	29	PESCONDIDO	CORDOBA	SLP	YES	CMARCA	NILO	0	0				22	CHOCO	1	NO					0	NEVER	4	VERY_FREQUENTLY	UNKNOWN	NO		YES	YES	YES	YES	YES	NEGATIVE	0	NA	NEGATIVE	NA	NEGATIVE	NA	NEGATIVE	NA	NEGATIVE
2022041203527	CHOCO	1	Healthy	25	M	29	ORTEGA	TOLIMA	SLP	YES	CMARCA	NILO	0	0				289	VCAUCA-CHOCO	2	NO					0	NEVER	4	VERY_FREQUENTLY	NO	NO		YES	YES	YES	YES	YES	NEGATIVE	0	NA	NEGATIVE	NA	NEGATIVE	NA	NEGATIVE	NA	NEGATIVE
2022041203528	CHOCO	1	Healthy	26	M	28	MAGUI	NARINO	SLP	YES	CMARCA	NILO	0	0				150	VCAUCA-CHOCO	2	NO					1	RARELY	3	FREQUENTLY	NO	NO		YES	YES	YES	YES	YES	NEGATIVE	0	NA	NEGATIVE	NA	NEGATIVE	NA	NEGATIVE	NA	NEGATIVE
2022041203529	CHOCO	1	Healthy	27	M	27	VILLAVO	META	SLP	YES	CMARCA	NILO	0	0							YES	META	ACASIAS	APIAY	LAS PALMAS	2	OCCASIONALLY	2	OCCASIONALLY	NO	NO		YES	YES	YES	YES	YES	NEGATIVE	0	NA	NEGATIVE	NA	NEGATIVE	NA	NEGATIVE	NA	NEGATIVE
2022041203530	CHOCO	1	Healthy	28	M	24	GUAMO	TOLIMA	ST	YES	CMARCA	NILO	0	0				19	CHOCO	1	NO					2	OCCASIONALLY	2	OCCASIONALLY	UNKNOWN	NO		YES	YES	YES	YES	YES	NEGATIVE	0	NA	NEGATIVE	NA	NEGATIVE	NA	NEGATIVE	NA	NEGATIVE
2022041203531	CHOCO	1	Healthy	29	M	22	MIRAFLORES	GUAVIARE	SLP	YES	CHOCO	ANIMAS	0	0							NO					4	VERY_FREQUENTLY	1	RARELY	NO	NO		YES	YES	YES	YES	YES	NEGATIVE	0	NA	NEGATIVE	NA	NEGATIVE	NA	NEGATIVE	NA	NEGATIVE
2022041203532	CHOCO	1	Healthy	30	M	26	CACERES	ANTIOQUIA	SLP	YES	CHOCO	ANIMAS	1	0	2015			24	CHOCO	1	YES	CHOCO	ANIMAS			4	VERY_FREQUENTLY	0	NEVER	NO	NO		YES	YES	YES	YES	YES	NEGATIVE	0	NA	NEGATIVE	NA	NEGATIVE	NA	NEGATIVE	NA	NEGATIVE
2022041203533	CHOCO	1	Healthy	31	M	25	PUEBLORICO	RISARALDA	SLP	YES	CHOCO	ANIMAS	4	0				519	CHOCO-ANTIO	2	YES	CHOCO	PANAMACITO			4	VERY_FREQUENTLY	0	NEVER	YES	NO		YES	YES	YES	YES	YES	NEGATIVE	0	NA	NEGATIVE	NA	NEGATIVE	NA	NEGATIVE	NA	NEGATIVE
2022041203534	CHOCO	1	Healthy	32	M	27	VSANJUAN	TOLIMA	SLP	YES	CHOCO	ANIMAS	2	1	2020	2017		214	CHOCO	1	YES	CHOCO	PANAMACITO			4	VERY_FREQUENTLY	4	VERY_FREQUENTLY	YES	NO		YES	YES	YES	YES	YES	NEGATIVE	0	NA	NEGATIVE	NA	NEGATIVE	NA	NEGATIVE	NA	NEGATIVE
2022041203535	CHOCO	1	Healthy	33	M	38	SQUILICHAO	CAUCA	SLP	YES	CHOCO	ANIMAS	0	0				129	CHOCO	1	NO					1	RARELY	1	RARELY	NO	NO		YES	YES	YES	YES	YES	NEGATIVE	0	NA	NEGATIVE	NA	NEGATIVE	NA	NEGATIVE	NA	NEGATIVE
2022041203536	CHOCO	1	Healthy	34	M	34	SANTAROSA	CAUCA	SLP	YES	CHOCO	ANIMAS	0	0				129	CHOCO	1	NO					1	RARELY	1	RARELY	NO	NO		YES	YES	YES	YES	YES	NEGATIVE	0	NA	NEGATIVE	NA	NEGATIVE	NA	NEGATIVE	NA	NEGATIVE
2022041203537	CHOCO	1	Healthy	35	M	37	POPAYAN	CAUCA	SLP	YES	CHOCO	ANIMAS	10	2		2021	2022	159	CHOCO	2	NO					4	VERY_FREQUENTLY	4	VERY_FREQUENTLY	NO	NO		YES	YES	YES	YES	YES	NEGATIVE	0	NA	NEGATIVE	NA	NEGATIVE	NA	NEGATIVE	NA	NEGATIVE
2022041203538	CHOCO	1	Healthy	36	M	22	COYAIMA	TOLIMA	SLP	YES	CHOCO	ANIMAS	0	0				129	CHOCO	1	NO					2	OCCASIONALLY	2	OCCASIONALLY	NO	NO		YES	YES	YES	YES	YES	NEGATIVE	0	NA	NEGATIVE	NA	NEGATIVE	NA	NEGATIVE	NA	NEGATIVE
2022041203539	CHOCO	1	Healthy	37	M	21	PIENDAMO	CAUCA	SLP	YES	CHOCO	ANIMAS	0	0				121	CHOCO	2	YES	CHOCO	CARMEN DE ATRATO	TUTUNENDO		1	RARELY	1	RARELY	NO	NO		YES	YES	YES	YES	YES	NEGATIVE	0	NA	NEGATIVE	NA	NEGATIVE	NA	NEGATIVE	NA	NEGATIVE
2022041203540	CHOCO	1	Healthy	38	M	37	LANDAZURI	SANTANDER	SLP	YES	CHOCO	ANIMAS	1	0	2007			821	CHOCO	2	NO					4	VERY_FREQUENTLY	1	RARELY	NO	NO		YES	YES	YES	YES	YES	NEGATIVE	0	NA	NEGATIVE	NA	NEGATIVE	NA	NEGATIVE	NA	NEGATIVE
2022041203541	CHOCO	1	Healthy	39	M	21	LAGLORIA	CESAR	SLP	YES	CHOCO	ANIMAS	0	0				121	CHOCO	1	YES	CHOCO	CARMEN DE ATRATO			3	FREQUENTLY	4	VERY_FREQUENTLY	NO	NO		YES	YES	YES	YES	YES	NEGATIVE	0	NA	NEGATIVE	NA	NEGATIVE	NA	NEGATIVE	NA	NEGATIVE
2022041203542	CHOCO	1	Healthy	40	M	23	SAHAGUN	CORDOBA	SLP	YES	CHOCO	ANIMAS	0	0				129	CHOCO	1	NO					0	NEVER	0	NEVER	NO	NO		YES	YES	YES	YES	YES	NEGATIVE	0	NA	NEGATIVE	NA	NEGATIVE	NA	NEGATIVE	NA	NEGATIVE
2022041203543	CHOCO	1	Healthy	41	M	25	VALLEDUPAR	CESAR	SLP	YES	CHOCO	ANIMAS	1	1	2021			106	CHOCO	1	YES	CHOCO	TUTUNENDO	CARMEN DE ATRATO		3	FREQUENTLY	2	OCCASIONALLY	NO	NO		YES	YES	YES	YES	YES	NEGATIVE	0	NA	NEGATIVE	NA	NEGATIVE	NA	NEGATIVE	NA	NEGATIVE
2022041203544	CHOCO	1	Healthy	42	M	27	VILLAGARZON	PUTUMAYO	SLP	YES	CHOCO	ANIMAS	0	0				106	CHOCO	1	NO					3	FREQUENTLY	2	OCCASIONALLY	NO	NO		YES	YES	YES	YES	YES	NEGATIVE	0	NA	NEGATIVE	NA	NEGATIVE	NA	NEGATIVE	NA	NEGATIVE
2022041203545	CHOCO	1	Healthy	43	M	26	VILLAVO	META	SLP	YES	CHOCO	ANIMAS	0	0				106	CHOCO	1	NO					1	RARELY	4	VERY_FREQUENTLY	NO	NO		YES	YES	YES	YES	YES	NEGATIVE	0	NA	NEGATIVE	NA	NEGATIVE	NA	NEGATIVE	NA	NEGATIVE
2022041203546	CHOCO	1	Healthy	44	M	24	MONITOS	CORDOBA	SLP	YES	CHOCO	ANIMAS	0	0				181	CMARCA	1	NO					2	OCCASIONALLY	3	FREQUENTLY	NO	NO		YES	YES	YES	YES	YES	NEGATIVE	0	NA	NEGATIVE	NA	NEGATIVE	NA	NEGATIVE	NA	NEGATIVE
2022041203547	CHOCO	1	Healthy	45	M	32	MOCOA	PUTUMAYO	SLP	YES	CHOCO	ANIMAS	3	2	2021	2020	2020	830	CHOCO	3	NO					1	RARELY	1	RARELY	NO	NO		YES	YES	YES	YES	YES	NEGATIVE	0	NA	NEGATIVE	NA	NEGATIVE	NA	NEGATIVE	NA	NEGATIVE
2022041203548	CHOCO	1	Healthy	46	M	35	IPIALES	NARINO	SLP	YES	CHOCO	ANIMAS	0	0				121	CHOCO	1	NO					4	VERY_FREQUENTLY	4	VERY_FREQUENTLY	NO	NO		YES	YES	YES	YES	YES	NEGATIVE	0	NA	NEGATIVE	NA	NEGATIVE	NA	NEGATIVE	NA	NEGATIVE
2022041203549	CHOCO	1	Healthy	47	M	37	POPAYAN	CAUCA	SLP	YES	CHOCO	ANIMAS	1	1	2021			129	CHOCO	1	NO					1	RARELY	3	FREQUENTLY	NO	NO		YES	YES	YES	YES	YES	NEGATIVE	0	NA	NEGATIVE	NA	NEGATIVE	NA	NEGATIVE	NA	NEGATIVE
2022041203550	CHOCO	1	Healthy	48	M	32	NEIVA	HUILA	SLP	YES	CHOCO	ANIMAS	0	0				282	CHOCO	1	NO					3	FREQUENTLY	1	RARELY	NO	NO		YES	YES	YES	YES	YES	NEGATIVE	0	NA	NEGATIVE	NA	NEGATIVE	NA	NEGATIVE	NA	NEGATIVE
2022041203551	CHOCO	1	Healthy	49	M	29	CALOTO	CAUCA	SLP	YES	CHOCO	ANIMAS	0	0				425	CHOCO-ANTIO	3	NO					0	NEVER	0	NEVER	NO	NO		YES	YES	YES	YES	YES	NEGATIVE	0	NA	NEGATIVE	NA	NEGATIVE	NA	NEGATIVE	NA	NEGATIVE
2022041203552	CHOCO	1	Healthy	50	M	35	PUEBLORICO	RISARALDA	SLP	YES	CHOCO	ANIMAS	6	0				98	CHOCO	2	YES	CMARCA	BOGOTA			2	OCCASIONALLY	2	OCCASIONALLY	NO	NO		YES	YES	YES	YES	YES	NEGATIVE	0	NA	NEGATIVE	NA	NEGATIVE	NA	NEGATIVE	NA	NEGATIVE
2022041203553	CHOCO	1	Healthy	51	M	38	CANDELARIA	VCAUCA	SLP	YES	CHOCO	ANIMAS	0	0				455	CHOCO-ANTIO	3	NO					0	NEVER	2	OCCASIONALLY	NO	NO		YES	YES	YES	YES	YES	NEGATIVE	0	NA	NEGATIVE	NA	NEGATIVE	NA	NEGATIVE	NA	NEGATIVE
2022041203554	CHOCO	1	Healthy	52	M	26	BELLO	ANTIOQUIA	SLP	YES	CHOCO	ANIMAS	0	0				312	CHOCO	2	NO					2	OCCASIONALLY	1	RARELY	NO	NO		YES	YES	YES	YES	YES	NEGATIVE	0	NA	NEGATIVE	NA	NEGATIVE	NA	NEGATIVE	NA	NEGATIVE
2022041203555	CHOCO	1	Healthy	53	M	23	CIMITARRA	SANTANDER	ST	YES	CHOCO	ANIMAS	0	0				199	CHOCO-GUAJIRA	3	NO					0	NEVER	4	VERY_FREQUENTLY	NO	NO		YES	YES	YES	YES	YES	NEGATIVE	0	NA	NEGATIVE	NA	NEGATIVE	NA	NEGATIVE	NA	NEGATIVE
2022041203556	CHOCO	1	Healthy	54	M	32	CIENAGA	MAGDALENA	CS	YES	CHOCO	ANIMAS	0	0				1105	CHOCO	3	YES	CHOCO	TUTUNENDO			2	OCCASIONALLY	1	RARELY	NO	YES	Amoxicillin	YES	YES	YES	YES	YES	NEGATIVE	0	NA	NEGATIVE	NA	NEGATIVE	NA	NEGATIVE	NA	NEGATIVE
2022041203557	CHOCO	1	Healthy	55	M	27	CANALETE	CORDOBA	C3	YES	CHOCO	ANIMAS	1	0				198	CMARCA-CHOCO	3	NO					0	NEVER	0	NEVER	YES	NO		YES	YES	YES	YES	YES	NEGATIVE	0	NA	NEGATIVE	NA	NEGATIVE	NA	NEGATIVE	NA	NEGATIVE
2022041203558	CHOCO	1	Healthy	56	M	20	SANBVIENTO	CORDOBA	SLR	YES	CHOCO	ANIMAS	0	0				67	CHOCO	1	NO					0	NEVER	0	NEVER	NO	NO		YES	YES	YES	YES	YES	NEGATIVE	0	NA	NEGATIVE	NA	NEGATIVE	NA	NEGATIVE	NA	NEGATIVE
2022041203559	CHOCO	1	Healthy	57	M	18	MONTELIBANO	CORDOBA	SLR	YES	CHOCO	ANIMAS	0	0				67	CHOCO	1	NO					0	NEVER	0	NEVER	NO	NO		YES	YES	YES	YES	YES	NEGATIVE	0	NA	NEGATIVE	NA	NEGATIVE	NA	NEGATIVE	NA	NEGATIVE
2022041203560	CHOCO	1	Healthy	58	M	21	TADO	CHOCO	SLR	YES	CHOCO	ANIMAS	2	0				67	CHOCO	1	NO					0	NEVER	0	NEVER	NO	NO		YES	YES	YES	YES	YES	NEGATIVE	0	NA	NEGATIVE	NA	NEGATIVE	NA	NEGATIVE	NA	NEGATIVE
2022041203561	CHOCO	1	Healthy	59	M	20	QUIBDO	CHOCO	SLR	YES	CHOCO	ANIMAS	0	0				67	CHOCO	1	NO					0	NEVER	0	NEVER	NO	NO		YES	YES	YES	YES	YES	NEGATIVE	0	NA	NEGATIVE	NA	NEGATIVE	NA	NEGATIVE	NA	NEGATIVE
2022041203562	CHOCO	1	Healthy	60	M	19	TADO	CHOCO	SLR	YES	CHOCO	ANIMAS	2	0	2019			67	CHOCO	1	NO					0	NEVER	0	NEVER	NO	NO		YES	YES	YES	YES	YES	NEGATIVE	0	NA	NEGATIVE	NA	NEGATIVE	NA	NEGATIVE	NA	NEGATIVE
2022041203563	CHOCO	1	Healthy	61	M	19	BELLO	ANTIOQUIA	SLR	YES	CHOCO	ANIMAS	0	0				67	CHOCO	1	NO					0	NEVER	0	NEVER	NO	NO		YES	YES	YES	YES	YES	NEGATIVE	0	NA	NEGATIVE	NA	NEGATIVE	NA	NEGATIVE	NA	NEGATIVE
2022041203564	CHOCO	1	Healthy	62	M	18	SPABLO	QUIBDO	SLR	YES	CHOCO	ANIMAS	2	0	2019			67	CHOCO	1	NO					0	NEVER	0	NEVER	NO	NO		YES	YES	YES	YES	YES	NEGATIVE	0	NA	NEGATIVE	NA	NEGATIVE	NA	NEGATIVE	NA	NEGATIVE
2022041203565	CHOCO	1	Healthy	63	M	18	SANBVIENTO	CORDOBA	SLR	YES	CHOCO	ANIMAS	0	2				67	CHOCO	1	NO					0	NEVER	0	NEVER	NO	NO		YES	YES	YES	YES	YES	NEGATIVE	0	NA	NEGATIVE	NA	NEGATIVE	NA	NEGATIVE	NA	NEGATIVE
2022041203566	CHOCO	1	Healthy	64	M	18	MEDELLIN	ANTIOQUIA	SLR	YES	CHOCO	ANIMAS	0	0				67	CHOCO	1	NO					0	NEVER	0	NEVER	NO	NO		YES	YES	YES	YES	YES	NEGATIVE	0	NA	NEGATIVE	NA	NEGATIVE	NA	NEGATIVE	NA	NEGATIVE
2022041203567	CHOCO	1	Healthy	66	M	18	TADO	CHOCO	SLR	YES	CHOCO	ANIMAS	0	0				67	CHOCO	1	YES	CHOCO	ITSMINA			0	NEVER	0	NEVER	NO	NO		YES	YES	YES	YES	YES	NEGATIVE	0	NA	NEGATIVE	NA	NEGATIVE	NA	NEGATIVE	NA	NEGATIVE
2022041203568	CHOCO	1	Healthy	67	M	18	SJGUAVIARE	GUAVIARE	SLR	YES	CHOCO	ANIMAS	0	0				67	CHOCO	1	NO					0	NEVER	0	NEVER	NO	NO		YES	YES	YES	YES	YES	NEGATIVE	0	NA	NEGATIVE	NA	NEGATIVE	NA	NEGATIVE	NA	NEGATIVE
2022041203569	CHOCO	1	Healthy	68	M	21	CAUCASIA	ANTIOQUIA	SLR	YES	CHOCO	ANIMAS	0	0				67	CHOCO	1	NO					0	NEVER	0	NEVER	NO	NO		YES	YES	YES	YES	YES	NEGATIVE	0	NA	NEGATIVE	NA	NEGATIVE	NA	NEGATIVE	NA	NEGATIVE
2022041203570	CHOCO	1	Healthy	69	M	18	RIOIRO	CHOCO	SLR	YES	CHOCO	ANIMAS	0	0				67	CHOCO	1	NO					0	NEVER	0	NEVER	NO	NO		YES	YES	YES	YES	YES	NEGATIVE	0	NA	NEGATIVE	NA	NEGATIVE	NA	NEGATIVE	NA	NEGATIVE
2022041203571	CHOCO	1	Healthy	70	M	18	CANSPABLO	CHOCO	SLR	YES	CHOCO	ANIMAS	3	0	2015			67	CHOCO	1	NO					0	NEVER	0	NEVER	NO	NO		YES	YES	YES	YES	YES	NEGATIVE	0	NA	NEGATIVE	NA	NEGATIVE	NA	NEGATIVE	NA	NEGATIVE
2022041203572	CHOCO	1	Healthy	71	M	18	TADO	CHOCO	SLR	YES	CHOCO	ANIMAS	0	0				67	CHOCO	1	NO					0	NEVER	0	NEVER	NO	NO		YES	YES	YES	YES	YES	NEGATIVE	0	NA	NEGATIVE	NA	NEGATIVE	NA	NEGATIVE	NA	NEGATIVE
2022041203573	CHOCO	1	Healthy	72	M	19	QUIBDO	CHOCO	SLR	YES	CHOCO	ANIMAS	2	1	2020			67	CHOCO	1	NO					0	NEVER	0	NEVER	NO	NO		YES	YES	YES	YES	YES	NEGATIVE	0	NA	NEGATIVE	NA	NEGATIVE	NA	NEGATIVE	NA	NEGATIVE
2022041203574	CHOCO	1	Healthy	73	M	18	CANSPABLO	CHOCO	SLR	YES	CHOCO	ANIMAS	4	2	2021	2021		67	CHOCO	1	NO					0	NEVER	0	NEVER	NO	NO		YES	YES	YES	YES	YES	NEGATIVE	0	NA	NEGATIVE	NA	NEGATIVE	NA	NEGATIVE	NA	NEGATIVE
2022041203575	CHOCO	1	Healthy	74	M	18	TADO	CHOCO	SLR	YES	CHOCO	ANIMAS	2	0				67	CHOCO	1	NO					0	NEVER	0	NEVER	NO	NO		YES	YES	YES	YES	YES	NEGATIVE	0	NA	NEGATIVE	NA	NEGATIVE	NA	NEGATIVE	NA	NEGATIVE
2022041203576	CHOCO	1	Healthy	75	M	19	TADO	CHOCO	SLR	YES	CHOCO	ANIMAS	0	0				67	CHOCO	1	NO					0	NEVER	0	NEVER	YES	NO		YES	YES	YES	YES	YES	NEGATIVE	0	NA	NEGATIVE	NA	NEGATIVE	NA	NEGATIVE	NA	NEGATIVE
2022041203577	CHOCO	1	Healthy	76	M	18	QUIBDO	CHOCO	SLR	YES	CHOCO	ANIMAS	0	0				67	CHOCO	1	NO					0	NEVER	0	NEVER	NO	NO		YES	YES	YES	YES	YES	NEGATIVE	0	NA	NEGATIVE	NA	NEGATIVE	NA	NEGATIVE	NA	NEGATIVE
2022041203578	CHOCO	1	Healthy	77	M	18	TADO	CHOCO	SLR	YES	CHOCO	ANIMAS	0	0				67	CHOCO	1	NO					0	NEVER	0	NEVER	NO	NO		YES	YES	YES	YES	YES	NEGATIVE	0	NA	NEGATIVE	NA	NEGATIVE	NA	NEGATIVE	NA	NEGATIVE
2022041203579	CHOCO	1	Healthy	78	M	24	CANSPABLO	CHOCO	SLR	YES	CHOCO	ANIMAS	0	0				67	CHOCO	1	NO					0	NEVER	0	NEVER	NO	NO		YES	YES	YES	YES	YES	NEGATIVE	0	NA	NEGATIVE	NA	NEGATIVE	NA	NEGATIVE	NA	NEGATIVE
2022041203580	CHOCO	1	Healthy	80	M	23	TADO	CHOCO	SLR	YES	CHOCO	ANIMAS	0	0							NO					0	NEVER	0	NEVER	NO	NO		YES	YES	YES	YES	YES	NEGATIVE	0	NA	NEGATIVE	NA	NEGATIVE	NA	NEGATIVE	NA	NEGATIVE
2022041203581	CHOCO	1	Healthy	81	M	19	TADO	CHOCO	SLR	YES	CHOCO	ANIMAS	2	0	2019			67	CHOCO	1	NO					0	NEVER	0	NEVER	NO	NO		YES	YES	YES	YES	YES	NEGATIVE	0	NA	NEGATIVE	NA	NEGATIVE	NA	NEGATIVE	NA	NEGATIVE
2022041203582	CHOCO	1	Healthy	82	M	19	GUADUALITO	CHOCO	SLR	YES	CHOCO	ANIMAS	3	0							NO					0	NEVER	0	NEVER	YES	NO		YES	YES	YES	YES	YES	NEGATIVE	0	NA	NEGATIVE	NA	NEGATIVE	NA	NEGATIVE	NA	NEGATIVE
2022041203583	CHOCO	1	Healthy	83	M	21	TADO	CHOCO	SLR	YES	CHOCO	ANIMAS	0	0				67	CHOCO	1	NO					0	NEVER	0	NEVER	NO	NO		YES	YES	YES	YES	YES	NEGATIVE	0	NA	NEGATIVE	NA	NEGATIVE	NA	NEGATIVE	NA	NEGATIVE
2022041203584	CHOCO	1	Healthy	84	M	19	QUIBDO	CHOCO	SLR	YES	CHOCO	ANIMAS	0	0				67	CHOCO	1	NO					0	NEVER	0	NEVER	NO	NO		YES	YES	YES	YES	YES	NEGATIVE	0	NA	NEGATIVE	NA	NEGATIVE	NA	NEGATIVE	NA	NEGATIVE
2022041203585	CHOCO	1	Healthy	85	M	20	TADO	CHOCO	SLR	YES	CHOCO	ANIMAS	0	0				67	CHOCO	1	NO					0	NEVER	0	NEVER	NO	NO		YES	YES	YES	YES	YES	NEGATIVE	0	NA	NEGATIVE	NA	NEGATIVE	NA	NEGATIVE	NA	NEGATIVE
2022041203586	CHOCO	1	Healthy	86	M	19	CONDOTO	CHOCO	SLR	YES	CHOCO	ANIMAS	0	0				67	CHOCO	1	NO					0	NEVER	0	NEVER	NO	NO		YES	YES	YES	YES	YES	NEGATIVE	0	NA	NEGATIVE	NA	NEGATIVE	NA	NEGATIVE	NA	NEGATIVE
2022041203587	CHOCO	1	Healthy	87	M	18	MONTERIA	CORDOBA	SLR	YES	CHOCO	QUIBDO	0	0				67	CHOCO	1	NO					0	NEVER	0	NEVER	NO	NO		YES	YES	YES	YES	YES	NEGATIVE	0	NA	NEGATIVE	NA	NEGATIVE	NA	NEGATIVE	NA	NEGATIVE
2022041203588	CHOCO	1	Healthy	88	M	18	CALI	VCAUCA	SLR	YES	CHOCO	ANIMAS	0	0				67	CHOCO	1	NO					0	NEVER	0	NEVER	NO	NO		YES	YES	YES	YES	YES	NEGATIVE	0	NA	NEGATIVE	NA	NEGATIVE	NA	NEGATIVE	NA	NEGATIVE
2022041203589	CHOCO	1	Healthy	89	M	18	ALTOBAUDO	CHOCO	SLR	YES	CHOCO	ANIMAS	0	0				67	CHOCO	1	NO					0	NEVER	0	NEVER	NO	NO		YES	YES	YES	YES	YES	NEGATIVE	0	NA	NEGATIVE	NA	NEGATIVE	NA	NEGATIVE	NA	NEGATIVE
2022041203590	CHOCO	1	Healthy	90	M	18	TADO	CHOCO	SLR	YES	CHOCO	ANIMAS	0	0				67	CHOCO	1	NO					0	NEVER	0	NEVER	NO	NO		YES	YES	YES	YES	YES	NEGATIVE	0	NA	NEGATIVE	NA	NEGATIVE	NA	NEGATIVE	NA	NEGATIVE
2022041203591	CHOCO	1	Healthy	91	M	18	QUIBDO	CHOCO	SLR	YES	CHOCO	ANIMAS	0	0				67	CHOCO	1	NO					0	NEVER	0	NEVER	NO	NO		YES	YES	YES	YES	YES	NEGATIVE	0	NA	NEGATIVE	NA	NEGATIVE	NA	NEGATIVE	NA	NEGATIVE
2022041203592	CHOCO	1	Healthy	92	M	19	LLORO	CHOCO	SLR	YES	CHOCO	ANIMAS	0	0				67	CHOCO	1	NO					0	NEVER	0	NEVER	NO	NO		YES	YES	YES	YES	YES	NEGATIVE	0	NA	NEGATIVE	NA	NEGATIVE	NA	NEGATIVE	NA	NEGATIVE
2022041203593	CHOCO	1	Healthy	93	M	19	ISMINA	CHOCO	SLR	YES	CHOCO	ANIMAS	1	0				67	CHOCO	1	NO					0	NEVER	0	NEVER	NO	NO		YES	YES	YES	YES	YES	NEGATIVE	0	NA	NEGATIVE	NA	NEGATIVE	NA	NEGATIVE	NA	NEGATIVE
2022041203594	CHOCO	1	Healthy	94	M	19	QUIBDO	CHOCO	SLR	YES	CHOCO	ANIMAS	0	0				67	CHOCO	1	NO					0	NEVER	0	NEVER	NO	NO		YES	YES	YES	YES	YES	NEGATIVE	0	NA	NEGATIVE	NA	NEGATIVE	NA	NEGATIVE	NA	NEGATIVE
2022041203595	CHOCO	1	Healthy	95	M	18	MEDELLIN	ANTIOQUIA	SLR	YES	CHOCO	ANIMAS	0	0				67	CHOCO	1	NO					0	NEVER	0	NEVER	NO	NO		YES	YES	YES	YES	YES	NEGATIVE	0	NA	NEGATIVE	NA	NEGATIVE	NA	NEGATIVE	NA	NEGATIVE
2022041203596	CHOCO	1	Healthy	96	M	20	RQUITOPAIM	CHOCO	SLR	YES	CHOCO	ANIMAS	0	0				67	CHOCO	1	NO					0	NEVER	0	NEVER	NO	NO		YES	YES	YES	YES	YES	NEGATIVE	0	NA	NEGATIVE	NA	NEGATIVE	NA	NEGATIVE	NA	NEGATIVE
2022041203597	CHOCO	1	Healthy	97	M	20	SANTARITA	CHOCO	SLR	YES	CHOCO	ANIMAS	0	0				67	CHOCO	1	NO					0	NEVER	0	NEVER	NO	NO		YES	YES	YES	YES	YES	NEGATIVE	0	NA	NEGATIVE	NA	NEGATIVE	NA	NEGATIVE	NA	NEGATIVE
2022041203598	CHOCO	1	Healthy	98	M	23	MEDELLIN	ANTIOQUIA	SLR	YES	CHOCO	ANIMAS	0	0				67	CHOCO	1	NO					0	NEVER	0	NEVER	NO	NO		YES	YES	YES	YES	YES	NEGATIVE	0	NA	NEGATIVE	NA	NEGATIVE	NA	NEGATIVE	NA	NEGATIVE
2022041203599	CHOCO	1	Healthy	99	M	18	ZARAGOZA	ANTIOQUIA	SLR	YES	CHOCO	ANIMAS	0	0				67	CHOCO	1	NO					0	NEVER	0	NEVER	NO	NO		YES	YES	YES	YES	YES	NEGATIVE	0	NA	NEGATIVE	NA	NEGATIVE	NA	NEGATIVE	NA	NEGATIVE
2022041203600	CHOCO	1	Healthy	100	M	20	SINCELEJO	SUCRE	SLR	YES	CHOCO	ANIMAS	0	0				67	CHOCO	1	NO					0	NEVER	0	NEVER	NO	NO		YES	YES	YES	YES	YES	NEGATIVE	0	NA	NEGATIVE	NA	NEGATIVE	NA	NEGATIVE	NA	NEGATIVE
2022041203601	CHOCO	1	Healthy	101	M	21	NOVITA	CHOCO	SLR	YES	CHOCO	ANIMAS	0	0				67	CHOCO	1	NO					0	NEVER	0	NEVER	NO	NO		YES	YES	YES	YES	YES	NEGATIVE	0	NA	NEGATIVE	NA	NEGATIVE	NA	NEGATIVE	NA	NEGATIVE
2022041203602	CHOCO	1	Healthy	102	M	18	MEDELLIN	ANTIOQUIA	SLR	YES	CHOCO	ANIMAS	0	0				67	CHOCO	1	NO					0	NEVER	0	NEVER	NO	NO		YES	YES	YES	YES	YES	NEGATIVE	0	NA	NEGATIVE	NA	NEGATIVE	NA	NEGATIVE	NA	NEGATIVE
2022041203603	CHOCO	1	Healthy	103	M	20	SANBVIENTO	CORDOBA	SLR	YES	CHOCO	ANIMAS	0	0				67	CHOCO	1	NO					0	NEVER	0	NEVER	NO	NO		YES	YES	YES	YES	YES	NEGATIVE	0	NA	NEGATIVE	NA	NEGATIVE	NA	NEGATIVE	NA	NEGATIVE
2022041203604	CHOCO	1	Healthy	104	M	18	CAREPA	ANTIOQUIA	SLR	YES	CHOCO	ANIMAS	0	0				67	CHOCO	1	NO					0	NEVER	0	NEVER	NO	NO		YES	YES	YES	YES	YES	NEGATIVE	0	NA	NEGATIVE	NA	NEGATIVE	NA	NEGATIVE	NA	NEGATIVE
2022041203605	CHOCO	2	Asymptomatic	105	M	19	SANJPURRE	CHOCO	SLR	YES	CHOCO	ANIMAS	0	0				67	CHOCO	1	NO					0	NEVER	0	NEVER	NO	NO		YES	YES	YES	YES	YES	NEGATIVE	0	NA	NEGATIVE	NA	NEGATIVE	NA	POSITIVE	Pfalciparum	POSITIVE	34.36	21.56
2022041203606	CHOCO	1	Healthy	106	M	18	QUIBDO	CHOCO	SLR	YES	CHOCO	ANIMAS	3	0				67	CHOCO	1	NO					0	NEVER	0	NEVER	NO	NO		YES	YES	YES	YES	YES	NEGATIVE	0	NA	NEGATIVE	NA	NEGATIVE	NA	NEGATIVE	NA	NEGATIVE
2022041203607	CHOCO	1	Healthy	107	M	18	BQUILLA	ATLANTICO	SLR	YES	CHOCO	ANIMAS	0	0				67	CHOCO	1	NO					0	NEVER	0	NEVER	NO	NO		YES	YES	YES	YES	YES	NEGATIVE	0	NA	NEGATIVE	NA	NEGATIVE	NA	NEGATIVE	NA	NEGATIVE
2022041203608	CHOCO	1	Healthy	108	M	18	RQUITOPAIM	CHOCO	SLR	YES	CHOCO	ANIMAS	0	0				67	CHOCO	1	NO					0	NEVER	0	NEVER	NO	NO		YES	YES	YES	YES	YES	NEGATIVE	0	NA	NEGATIVE	NA	NEGATIVE	NA	NEGATIVE	NA	NEGATIVE
2022041203609	CHOCO	1	Healthy	109	M	20	BQUILLA	ATLANTICO	SLR	YES	CHOCO	ANIMAS	0	0				67	CHOCO	1	NO					0	NEVER	0	NEVER	NO	NO		YES	YES	YES	YES	YES	NEGATIVE	0	NA	NEGATIVE	NA	NEGATIVE	NA	NEGATIVE	NA	NEGATIVE
2022041203610	CHOCO	1	Healthy	110	M	23	SANTAMARTA	MAGDALENA	SLR	YES	CHOCO	ANIMAS	0	0				67	CHOCO	1	NO					2	OCCASIONALLY	1	RARELY	NO	YES		YES	YES	YES	YES	YES	NEGATIVE	0	NA	NEGATIVE	NA	NEGATIVE	NA	NEGATIVE	NA	NEGATIVE
2022041203611	CHOCO	1	Healthy	111	M	21	ALTOBAUDO	CHOCO	SLR	YES	CHOCO	ANIMAS	0	0				67	CHOCO	1	NO					2	OCCASIONALLY	2	OCCASIONALLY	NO	NO		YES	YES	YES	YES	YES	NEGATIVE	0	NA	NEGATIVE	NA	NEGATIVE	NA	NEGATIVE	NA	NEGATIVE
2022041203612	CHOCO	1	Healthy	112	M	18	MONTELIBANO	CORDOBA	SLR	YES	CHOCO	ANIMAS	0	0				67	CHOCO	1	NO					0	NEVER	0	NEVER	NO	NO		YES	YES	YES	YES	YES	NEGATIVE	0	NA	NEGATIVE	NA	NEGATIVE	NA	NEGATIVE	NA	NEGATIVE
2022041203613	CHOCO	1	Healthy	113	M	18	SANTAMARTA	MAGDALENA	SLR	YES	CHOCO	ANIMAS	0	0				67	CHOCO	1	NO					0	NEVER	0	NEVER	NO	NO		YES	YES	YES	YES	YES	NEGATIVE	0	NA	NEGATIVE	NA	NEGATIVE	NA	NEGATIVE	NA	NEGATIVE
2022041203614	CHOCO	1	Healthy	114	M	18	BQUILLA	ATLANTICO	SLR	YES	CHOCO	ANIMAS	0	0				67	CHOCO	1	NO					0	NEVER	0	NEVER	YES	NO		YES	YES	YES	YES	YES	NEGATIVE	0	NA	NEGATIVE	NA	NEGATIVE	NA	NEGATIVE	NA	NEGATIVE
2022041203615	CHOCO	1	Healthy	115	M	20	FUNDACION	MAGDALENA	SLR	YES	CHOCO	ANIMAS	0	0				67	CHOCO	1	NO					0	NEVER	0	NEVER	NO	NO		YES	YES	YES	YES	YES	NEGATIVE	0	NA	NEGATIVE	NA	NEGATIVE	NA	NEGATIVE	NA	NEGATIVE
2022041203616	CHOCO	1	Healthy	116	M	20	LCORDOBAS	CORDOBA	SLR	YES	CHOCO	ANIMAS	0	0				67	CHOCO	1	NO					0	NEVER	0	NEVER	YES	NO		YES	YES	YES	YES	YES	NEGATIVE	0	NA	NEGATIVE	NA	NEGATIVE	NA	NEGATIVE	NA	NEGATIVE
2022041203617	CHOCO	1	Healthy	117	M	19	LLORO	CHOCO	SLR	YES	CHOCO	ANIMAS	0	0				67	CHOCO	1	NO					0	NEVER	0	NEVER	NO	NO		YES	YES	YES	YES	YES	NEGATIVE	0	NA	NEGATIVE	NA	NEGATIVE	NA	NEGATIVE	NA	NEGATIVE
2022041203618	CHOCO	1	Healthy	118	M	21	BASOLANO	CHOCO	SLR	YES	CHOCO	ANIMAS	0	0				67	CHOCO	1	NO					0	NEVER	0	NEVER	YES	NO		YES	YES	YES	YES	YES	NEGATIVE	0	NA	NEGATIVE	NA	NEGATIVE	NA	NEGATIVE	NA	NEGATIVE
2022041203619	CHOCO	1	Healthy	119	M	18	MEDELLIN	ANTIOQUIA	SLR	YES	CHOCO	ANIMAS	0	0				67	CHOCO	1	NO					0	NEVER	0	NEVER	NO	NO		YES	YES	YES	YES	YES	NEGATIVE	0	NA	NEGATIVE	NA	NEGATIVE	NA	NEGATIVE	NA	NEGATIVE
2022041203620	CHOCO	1	Healthy	120	M	19	QUIBDO	CHOCO	SLR	YES	CHOCO	ANIMAS	1	0				67	CHOCO	1	NO					1	RARELY	1	RARELY	NO	NO		YES	YES	YES	YES	YES	NEGATIVE	0	NA	NEGATIVE	NA	NEGATIVE	NA	NEGATIVE	NA	NEGATIVE
2022041203621	CHOCO	1	Healthy	121	M	19	QUIBDO	CHOCO	SLR	YES	CHOCO	ANIMAS	0	0							NO					0	NEVER	0	NEVER	NO	NO		YES	YES	YES	YES	YES	NEGATIVE	0	NA	NEGATIVE	NA	NEGATIVE	NA	NEGATIVE	NA	NEGATIVE
2022041203622	CHOCO	1	Healthy	122	M	18	LLORO	CHOCO	SLR	YES	CHOCO	ANIMAS	0	0				67	CHOCO	1	NO					0	NEVER	0	NEVER	NO	NO		YES	YES	YES	YES	YES	NEGATIVE	0	NA	NEGATIVE	NA	NEGATIVE	NA	NEGATIVE	NA	NEGATIVE
2022041203623	CHOCO	1	Healthy	123	M	18	LLORO	CHOCO	SLR	YES	CHOCO	ANIMAS	0	0				67	CHOCO	1	NO					0	NEVER	1	RARELY	YES	NO		YES	YES	YES	YES	YES	NEGATIVE	0	NA	NEGATIVE	NA	NEGATIVE	NA	NEGATIVE	NA	NEGATIVE
2022041203624	CHOCO	1	Healthy	124	M	19	BQUILLA	ATLANTICO	SLR	YES	CHOCO	ANIMAS	0	0				67	CHOCO	1	NO					0	NEVER	0	NEVER	NO	NO		YES	YES	YES	YES	YES	NEGATIVE	0	NA	NEGATIVE	NA	NEGATIVE	NA	NEGATIVE	NA	NEGATIVE
2022041203625	CHOCO	1	Healthy	125	M	20	BQUILLA	ATLANTICO	SLR	YES	CHOCO	ANIMAS	0	0				67	CHOCO	1	NO					0	NEVER	0	NEVER	NO	NO		YES	YES	YES	YES	YES	NEGATIVE	0	NA	NEGATIVE	NA	NEGATIVE	NA	NEGATIVE	NA	NEGATIVE
2022041203626	CHOCO	1	Healthy	126	M	21	PIEDEPINTO	CHOCO	SLR	YES	CHOCO	ANIMAS	0	0				67	CHOCO	1	NO					0	NEVER	0	NEVER	NO	NO		YES	YES	YES	YES	YES	NEGATIVE	0	NA	NEGATIVE	NA	NEGATIVE	NA	NEGATIVE	NA	NEGATIVE
2022041203627	CHOCO	1	Healthy	127	M	18	LORICA	CORDOBA	SLR	YES	CHOCO	ANIMAS	0	0				67	CHOCO	1	NO					0	NEVER	0	NEVER	NO	NO		YES	YES	YES	YES	YES	NEGATIVE	0	NA	NEGATIVE	NA	NEGATIVE	NA	NEGATIVE	NA	NEGATIVE
2022041203628	CHOCO	1	Healthy	128	M	20	RIONEGRO	ANTIOQUIA	SLR	YES	CHOCO	ANIMAS	0	0				67	CHOCO	1	NO					0	NEVER	0	NEVER	NO	NO		YES	YES	YES	YES	YES	NEGATIVE	0	NA	NEGATIVE	NA	NEGATIVE	NA	NEGATIVE	NA	NEGATIVE
2022041203629	CHOCO	1	Healthy	129	M	18	QUIBDO	CHOCO	SLR	YES	CHOCO	ANIMAS	0	0				67	CHOCO	1	NO					0	NEVER	0	NEVER	NO	NO		YES	YES	YES	YES	YES	NEGATIVE	0	NA	NEGATIVE	NA	NEGATIVE	NA	NEGATIVE	NA	NEGATIVE
2022041203630	CHOCO	1	Healthy	130	M	19	MEDELLIN	ANTIOQUIA	SLR	YES	CHOCO	ANIMAS	0	0				67	CHOCO	1	NO					0	NEVER	0	NEVER	NO	NO		YES	YES	YES	YES	YES	NEGATIVE	0	NA	NEGATIVE	NA	NEGATIVE	NA	NEGATIVE	NA	NEGATIVE
2022041203631	CHOCO	1	Healthy	131	M	19	PONEDERA	ATLANTICO	SLR	YES	CHOCO	ANIMAS	0	0				67	CHOCO	1	NO					0	NEVER	0	NEVER	NO	NO		YES	YES	YES	YES	YES	NEGATIVE	0	NA	NEGATIVE	NA	NEGATIVE	NA	NEGATIVE	NA	NEGATIVE
2022041203632	CHOCO	1	Healthy	132	M	19	LLORO	CHOCO	SLR	YES	CHOCO	ANIMAS	2	1	2022			67	CHOCO	1	NO					0	NEVER	0	NEVER	NO	NO		YES	YES	YES	YES	YES	NEGATIVE	0	NA	NEGATIVE	NA	NEGATIVE	NA	NEGATIVE	NA	NEGATIVE
2022041203633	CHOCO	1	Healthy	133	M	18	VALENCIA	CORDOBA	SLR	YES	CHOCO	ANIMAS	0	0				67	CHOCO	1	NO					0	NEVER	0	NEVER	NO	NO		YES	YES	YES	YES	YES	NEGATIVE	0	NA	NEGATIVE	NA	NEGATIVE	NA	NEGATIVE	NA	NEGATIVE
2022041203634	CHOCO	1	Healthy	134	M	21	CHIQQUIRA	BOYACA	ST	YES	CHOCO	ANIMAS	0	0				67	CHOCO	1	NO					2	OCCASIONALLY	2	OCCASIONALLY	NO	NO		YES	YES	YES	YES	YES	NEGATIVE	0	NA	NEGATIVE	NA	NEGATIVE	NA	NEGATIVE	NA	NEGATIVE
2022041203635	CHOCO	1	Healthy	135	M	18	BELLO	ANTIOQUIA	SLR	YES	CHOCO	ANIMAS	0	0				67	CHOCO	1	NO					0	NEVER	0	NEVER	NO	NO		YES	YES	YES	YES	YES	NEGATIVE	0	NA	NEGATIVE	NA	NEGATIVE	NA	NEGATIVE	NA	NEGATIVE
2022041203636	CHOCO	1	Healthy	136	M	19	BETULIA	ANTIOQUIA	SLR	YES	CHOCO	ANIMAS	0	0				67	CHOCO	1	NO					0	NEVER	0	NEVER	NO	NO		YES	YES	YES	YES	YES	NEGATIVE	0	NA	NEGATIVE	NA	NEGATIVE	NA	NEGATIVE	NA	NEGATIVE
2022041203637	CHOCO	1	Healthy	137	M	18	GIRARDOTA	ANTIOQUIA	SLR	YES	CHOCO	ANIMAS	0	0				67	CHOCO	1	NO					0	NEVER	0	NEVER	NO	NO		YES	YES	YES	YES	YES	NEGATIVE	0	NA	NEGATIVE	NA	NEGATIVE	NA	NEGATIVE	NA	NEGATIVE
2022041203638	CHOCO	1	Healthy	138	M	21	BUENAVISTA	SUCRE	SLR	YES	CHOCO	ANIMAS	0	0				181	CHOCO	3	NO					4	VERY_FREQUENTLY	4	VERY_FREQUENTLY	NO	NO		YES	YES	YES	YES	YES	NEGATIVE	0	NA	NEGATIVE	NA	NEGATIVE	NA	NEGATIVE	NA	NEGATIVE
2022041203639	CHOCO	1	Healthy	139	M	37	NEIVA	HUILA	SLP	YES	CHOCO	ANIMAS	0	0				67	CHOCO	1	NO					0	NEVER	0	NEVER	YES	NO		YES	YES	YES	YES	YES	NEGATIVE	0	NA	NEGATIVE	NA	NEGATIVE	NA	NEGATIVE	NA	NEGATIVE
2022041203640	CHOCO	1	Healthy	140	M	19	BARBOSA	ANTIOQUIA	SLR	YES	CHOCO	ANIMAS	0	0				134	CHOCO-ANTIO	2	NO					4	VERY_FREQUENTLY	4	VERY_FREQUENTLY	NO	NO		YES	YES	YES	YES	YES	NEGATIVE	0	NA	NEGATIVE	NA	NEGATIVE	NA	NEGATIVE	NA	NEGATIVE
2022041203641	CHOCO	1	Healthy	141	M	20	ITAGUI	ANTIOQUIA	SLR	YES	CHOCO	ANIMAS	0	0				181	CHOCO	2	NO					3	FREQUENTLY	3	FREQUENTLY	NO	NO		YES	YES	YES	YES	YES	NEGATIVE	0	NA	NEGATIVE	NA	NEGATIVE	NA	NEGATIVE	NA	NEGATIVE
2022041203642	CHOCO	1	Healthy	142	M	20	TIERRALTA	CORDOBA	SLR	YES	CHOCO	ANIMAS	1	1	2022			181	CHOCO	2	NO					3	FREQUENTLY	3	FREQUENTLY	NO	NO		YES	YES	YES	YES	YES	NEGATIVE	0	NA	NEGATIVE	NA	NEGATIVE	NA	NEGATIVE	NA	NEGATIVE
2022041203643	CHOCO	1	Healthy	143	M	19	MEDELLIN	ANTIOQUIA	SLR	YES	CHOCO	ANIMAS	0	0				181	CHOCO	2	NO					4	VERY_FREQUENTLY	1	RARELY	NO	NO		YES	YES	YES	YES	YES	NEGATIVE	0	NA	NEGATIVE	NA	NEGATIVE	NA	NEGATIVE	NA	NEGATIVE
2022041203644	CHOCO	2	Asymptomatic	144	M	21	TOLU	SUCRE	SLR	YES	CHOCO	ANIMAS	1	1	2021			181	CHOCO	2	NO					3	FREQUENTLY	2	OCCASIONALLY	NO	NO		YES	YES	YES	YES	YES	NEGATIVE	0	NA	NEGATIVE	NA	NEGATIVE	NA	POSITIVE	Pvivax	POSITIVE	33.58	21.63
2022041203645	CHOCO	1	Healthy	145	M	23	MEDELLIN	ANTIOQUIA	SLR	YES	CHOCO	ANIMAS	0	0				181	CHOCO	2	NO					3	FREQUENTLY	1	RARELY	NO	NO		YES	YES	YES	YES	YES	NEGATIVE	0	NA	NEGATIVE	NA	NEGATIVE	NA	NEGATIVE	NA	NEGATIVE
2022041203646	CHOCO	1	Healthy	146	M	23	MEDELLIN	ANTIOQUIA	SLR	YES	CHOCO	ANIMAS	0	0				181	CHOCO	2	NO					4	VERY_FREQUENTLY	2	OCCASIONALLY	NO	NO		YES	YES	YES	YES	YES	NEGATIVE	0	NA	NEGATIVE	NA	NEGATIVE	NA	NEGATIVE	NA	NEGATIVE
2022041203647	CHOCO	1	Healthy	147	M	21	CARTAGENA	BOLIVAR	SLR	YES	CHOCO	ANIMAS	0	0				181	CHOCO	2	NO					4	VERY_FREQUENTLY	1	RARELY	NO	NO		YES	YES	YES	YES	YES	NEGATIVE	0	NA	NEGATIVE	NA	NEGATIVE	NA	NEGATIVE	NA	NEGATIVE
2022041203648	CHOCO	1	Healthy	148	M	19	TIERRALTA	CORDOBA	SLR	YES	CHOCO	ANIMAS	2	2	2021	2022		181	CHOCO	2	NO					2	OCCASIONALLY	2	OCCASIONALLY	NO	NO		YES	YES	YES	YES	YES	NEGATIVE	0	NA	NEGATIVE	NA	NEGATIVE	NA	NEGATIVE	NA	NEGATIVE
2022041203649	CHOCO	1	Healthy	149	M	19	UNION	SUCRE	SLR	YES	CHOCO	ANIMAS	0	0				212	CHOCO-ANTIO	2	NO					4	VERY_FREQUENTLY	2	OCCASIONALLY	NO	NO		YES	YES	YES	YES	YES	NEGATIVE	0	NA	NEGATIVE	NA	NEGATIVE	NA	NEGATIVE	NA	NEGATIVE
2022041203650	CHOCO	1	Healthy	150	M	19	TIERRALTA	CORDOBA	SLR	YES	CHOCO	ANIMAS	0	0				181	CHOCO-ANTIO	2	NO					4	VERY_FREQUENTLY	1	RARELY	NO	NO		YES	YES	YES	YES	YES	NEGATIVE	0	NA	NEGATIVE	NA	NEGATIVE	NA	NEGATIVE	NA	NEGATIVE
2022041203651	CHOCO	1	Healthy	151	M	19	ITSMINA	CHOCO	SLR	YES	CHOCO	ANIMAS	0	0				212	CHOCO-ANTIO	2	NO					4	VERY_FREQUENTLY	3	FREQUENTLY	NO	NO		YES	YES	YES	YES	YES	NEGATIVE	0	NA	NEGATIVE	NA	NEGATIVE	NA	NEGATIVE	NA	NEGATIVE
2022041203652	CHOCO	1	Healthy	152	M	32	AMAGA	ANTIOQUIA	SLP	YES	CHOCO	ANIMAS	0	0				66	CHOCO	1	NO					4	VERY_FREQUENTLY	1	RARELY	YES	YES	Amoxicillin	YES	YES	YES	YES	YES	NEGATIVE	0	NA	NEGATIVE	NA	NEGATIVE	NA	NEGATIVE	NA	NEGATIVE
2022041203653	CHOCO	1	Healthy	153	M	24	FLORENCIA	CAQUETA	CS	YES	CHOCO	ANIMAS	0	0				303	CHOCO	1	NO					4	VERY_FREQUENTLY	4	VERY_FREQUENTLY	NO	NO		YES	YES	YES	YES	YES	NEGATIVE	0	NA	NEGATIVE	NA	NEGATIVE	NA	NEGATIVE	NA	NEGATIVE
2022041203654	CHOCO	1	Healthy	154	M	32	AGUACHICA	CESAR	CS	YES	CHOCO	ANIMAS	0	0				150	CHOCO	3	NO					4	VERY_FREQUENTLY	1	RARELY	YES	NO		YES	YES	YES	YES	YES	NEGATIVE	0	NA	NEGATIVE	NA	NEGATIVE	NA	NEGATIVE	NA	NEGATIVE
2022041203655	CHOCO	1	Healthy	155	M	19	BQUILLA	ATLANTICO	SLR	YES	CHOCO	ANIMAS	0	0				120	CHOCO	2	NO					3	FREQUENTLY	1	RARELY	NO	NO		YES	YES	YES	YES	YES	NEGATIVE	0	NA	NEGATIVE	NA	NEGATIVE	NA	NEGATIVE	NA	NEGATIVE
2022041203656	CHOCO	1	Healthy	156	M	20	BQUILLA	ATLANTICO	SLR	YES	CHOCO	ANIMAS	0	0				303	CHOCO	2	NO					4	VERY_FREQUENTLY	2	OCCASIONALLY	NO	NO		YES	YES	YES	YES	YES	NEGATIVE	0	NA	NEGATIVE	NA	NEGATIVE	NA	NEGATIVE	NA	NEGATIVE
2022041203657	CHOCO	1	Healthy	157	M	22	SANTOLU	SUCRE	SLR	YES	CHOCO	ANIMAS	0	0				242	CHOCO	2	NO					4	VERY_FREQUENTLY	0	NEVER	YES	NO		YES	YES	YES	YES	YES	NEGATIVE	0	NA	NEGATIVE	NA	NEGATIVE	NA	NEGATIVE	NA	NEGATIVE
2022041203658	CHOCO	1	Healthy	158	M	20	BQUILLA	ATLANTICO	SLR	YES	CHOCO	ANIMAS	0	0				120	CHOCO	2	NO					4	VERY_FREQUENTLY	1	RARELY	YES	NO		YES	YES	YES	YES	YES	NEGATIVE	0	NA	NEGATIVE	NA	NEGATIVE	NA	NEGATIVE	NA	NEGATIVE
2022041203659	CHOCO	1	Healthy	159	M	19	CARTAGENA	BOLIVAR	SLR	YES	CHOCO	ANIMAS	1	1	2021			303	CHOCO	2	NO					4	VERY_FREQUENTLY	1	RARELY	NO	NO		YES	YES	YES	YES	YES	NEGATIVE	0	NA	NEGATIVE	NA	NEGATIVE	NA	NEGATIVE	NA	NEGATIVE
2022041203660	CHOCO	1	Healthy	160	M	26	NATAGAIMA	TOLIMA	C3	YES	CHOCO	ANIMAS	0	0				120	CHOCO	2	NO					4	VERY_FREQUENTLY	1	RARELY	YES	NO		YES	YES	YES	YES	YES	NEGATIVE	0	NA	NEGATIVE	NA	NEGATIVE	NA	NEGATIVE	NA	NEGATIVE
2022041203661	CHOCO	1	Healthy	161	M	19	PTCOLOMBIA	ATLANTICO	SLR	YES	CHOCO	ANIMAS	0	0				303	CHOCO	2	NO					4	VERY_FREQUENTLY	1	RARELY	NO	NO		YES	YES	YES	YES	YES	NEGATIVE	0	NA	NEGATIVE	NA	NEGATIVE	NA	NEGATIVE	NA	NEGATIVE
2022041203662	CHOCO	1	Healthy	162	M	21	MEDELLIN	ANTIOQUIA	SLR	YES	CHOCO	ANIMAS	1	1	2021			303	CHOCO	2	NO					4	VERY_FREQUENTLY	1	RARELY	NO	NO		YES	YES	YES	YES	YES	NEGATIVE	0	NA	NEGATIVE	NA	NEGATIVE	NA	NEGATIVE	NA	NEGATIVE
2022041203663	CHOCO	1	Healthy	163	M	23	MEDELLIN	ANTIOQUIA	SLR	YES	CHOCO	ANIMAS	0	0				303	CHOCO	2	NO					4	VERY_FREQUENTLY	1	RARELY	NO	NO		YES	YES	YES	YES	YES	NEGATIVE	0	NA	NEGATIVE	NA	NEGATIVE	NA	NEGATIVE	NA	NEGATIVE
2022041203664	CHOCO	1	Healthy	164	M	20	MONTERIA	CORDOBA	SLR	YES	CHOCO	ANIMAS	0	0				303	CHOCO	2	NO					4	VERY_FREQUENTLY	1	RARELY	NO	NO		YES	YES	YES	YES	YES	NEGATIVE	0	NA	NEGATIVE	NA	NEGATIVE	NA	NEGATIVE	NA	NEGATIVE
2022041203665	CHOCO	1	Healthy	165	M	22	SAGUN	CORDOBA	SLR	YES	CHOCO	ANIMAS	0	0				120	CHOCO	2	NO					0	NEVER	1	RARELY	YES	NO		YES	YES	YES	YES	YES	NEGATIVE	0	NA	NEGATIVE	NA	NEGATIVE	NA	NEGATIVE	NA	NEGATIVE
2022041203666	CHOCO	1	Healthy	166	M	20	SANBVIENTO	CORDOBA	SLR	YES	CHOCO	ANIMAS	0	0				304	CHOCO	2	NO					4	VERY_FREQUENTLY	1	RARELY	NO	NO		YES	YES	YES	YES	YES	NEGATIVE	0	NA	NEGATIVE	NA	NEGATIVE	NA	NEGATIVE	NA	NEGATIVE
2022041203667	CHOCO	1	Healthy	167	M	19	SOLEDAD	ATLANTICO	SLR	YES	CHOCO	ANIMAS	0	0				121	CHOCO	2	NO					0	NEVER	1	RARELY	YES	NO		YES	YES	YES	YES	YES	NEGATIVE	0	NA	NEGATIVE	NA	NEGATIVE	NA	NEGATIVE	NA	NEGATIVE
2022041203668	CHOCO	1	Healthy	168	M	21	SOLEDAD	ATLANTICO	SLR	YES	CHOCO	ANIMAS	0	0				212	CHOCO	2	NO					4	VERY_FREQUENTLY	4	VERY_FREQUENTLY	YES	NO		YES	YES	YES	YES	YES	NEGATIVE	0	NA	NEGATIVE	NA	NEGATIVE	NA	NEGATIVE	NA	NEGATIVE
2022041203669	CHOCO	1	Healthy	169	M	20	MONTERIA	CORDOBA	SLR	YES	CHOCO	ANIMAS	0	0				212	CHOCO	2	NO					4	VERY_FREQUENTLY	2	OCCASIONALLY	NO	NO		YES	YES	YES	YES	YES	NEGATIVE	0	NA	NEGATIVE	NA	NEGATIVE	NA	NEGATIVE	NA	NEGATIVE
2022041203670	CHOCO	1	Healthy	170	M	23	SUAZA	HUILA	CS	YES	CHOCO	ANIMAS	0	0				212	CHOCO	2	NO					4	VERY_FREQUENTLY	1	RARELY	YES	NO		YES	YES	YES	YES	YES	NEGATIVE	0	NA	NEGATIVE	NA	NEGATIVE	NA	NEGATIVE	NA	NEGATIVE
2022041203671	CHOCO	1	Healthy	171	M	20	PLANETARICA	CORDOBA	SLR	YES	CHOCO	ANIMAS	0	0				304	CHOCO	1	NO					4	VERY_FREQUENTLY	4	VERY_FREQUENTLY	NO	NO		YES	YES	YES	YES	YES	NEGATIVE	0	NA	NEGATIVE	NA	NEGATIVE	NA	NEGATIVE	NA	NEGATIVE
2022041203672	CHOCO	1	Healthy	172	M	19	MEDELLIN	ANTIOQUIA	SLR	YES	CHOCO	ANIMAS	0	0				304	CHOCO	2	NO					1	RARELY	1	RARELY	NO	NO		YES	YES	YES	YES	YES	NEGATIVE	0	NA	NEGATIVE	NA	NEGATIVE	NA	NEGATIVE	NA	NEGATIVE
2022041203673	CHOCO	1	Healthy	173	M	20	TIERRALTA	CORDOBA	SLR	YES	CHOCO	ANIMAS	1	1	2021			304	CHOCO	2	NO					4	VERY_FREQUENTLY	1	RARELY	NO	NO		YES	YES	YES	YES	YES	NEGATIVE	0	NA	NEGATIVE	NA	NEGATIVE	NA	NEGATIVE	NA	NEGATIVE
2022041203674	CHOCO	1	Healthy	174	M	20	BQUILLA	ATLANTICO	SLR	YES	CHOCO	ANIMAS	0	0				304	CHOCO	2	NO					4	VERY_FREQUENTLY	1	RARELY	NO	NO		YES	YES	YES	YES	YES	NEGATIVE	0	NA	NEGATIVE	NA	NEGATIVE	NA	NEGATIVE	NA	NEGATIVE
2022041203675	CHOCO	1	Healthy	175	M	19	QUIBDO	CHOCO	SLR	YES	CHOCO	ANIMAS	0	0				304	CHOCO	2	NO					4	VERY_FREQUENTLY	4	VERY_FREQUENTLY	NO	NO		YES	YES	YES	YES	YES	NEGATIVE	0	NA	NEGATIVE	NA	NEGATIVE	NA	NEGATIVE	NA	NEGATIVE
2022041203677	CHOCO	1	Healthy	177	M	21	LLORO	CHOCO	SLR	YES	CHOCO	ANIMAS	1	1	2020			304	CHOCO	2	NO					4	VERY_FREQUENTLY	1	RARELY	NO	NO		YES	YES	YES	YES	YES	NEGATIVE	0	NA	NEGATIVE	NA	NEGATIVE	NA	NEGATIVE	NA	NEGATIVE
2022041203679	CHOCO	1	Healthy	179	M	33	ANDES	ANTIOQUIA	CP	YES	CHOCO	ANIMAS	0	0				304	CHOCO	2	NO					4	VERY_FREQUENTLY	1	RARELY	NO	NO		YES	YES	YES	YES	YES	NEGATIVE	0	NA	NEGATIVE	NA	NEGATIVE	NA	NEGATIVE	NA	NEGATIVE
2022041203680	CHOCO	1	Healthy	180	M	20	SOLEDAD	ATLANTICO	SLR	YES	CHOCO	ANIMAS	0	0				212	CHOCO	2	NO					4	VERY_FREQUENTLY	2	OCCASIONALLY	NO	NO		YES	YES	YES	YES	YES	NEGATIVE	0	NA	NEGATIVE	NA	NEGATIVE	NA	NEGATIVE	NA	NEGATIVE
2022041203681	CHOCO	1	Healthy	181	M	19	MONTERIA	CORDOBA	SLR	YES	CHOCO	ANIMAS	0	0				212	CHOCO	2	NO					3	FREQUENTLY	0	NEVER	NO	NO		YES	YES	YES	YES	YES	NEGATIVE	0	NA	NEGATIVE	NA	NEGATIVE	NA	NEGATIVE	NA	NEGATIVE
2022042603501	TIERRALTA	1	Healthy	1	M	19	CALAMAR	BOLIVAR	SLR	YES	CORDOBA	TIERRALTA	0	0				60	ANTIOQUIA	1	NO					4	VERY_FREQUENTLY	3	FREQUENTLY	UNKNOWN	NO		YES	YES	YES	YES	YES	NEGATIVE	0	NA	NEGATIVE	NA	NEGATIVE	NA	NEGATIVE	NA	NEGATIVE
2022042603502	TIERRALTA	1	Healthy	2	M	19	SANBVIENTO	CORDOBA	SLR	YES	CORDOBA	TIERRALTA	0	0				60	ANTIOQUIA	1	YES	ANTIOQUIA	EL BAGRE	LOS NARANJALES		0	NEVER	0	NEVER	UNKNOWN	UNKNOWN		YES	YES	YES	YES	YES	NEGATIVE	0	NA	NEGATIVE	NA	NEGATIVE	NA	NEGATIVE	NA	NEGATIVE
2022042603503	TIERRALTA	1	Healthy	3	M	20	NECHI	ANTIOQUIA	SLR	YES	CORDOBA	TIERRALTA	4	4	2022	2022		31	ANTIOQUIA	3	NO					0	NEVER	3	FREQUENTLY	YES	NO		YES	YES	YES	YES	YES	NEGATIVE	0	NA	NEGATIVE	NA	NEGATIVE	NA	NEGATIVE	NA	NEGATIVE
2022042603504	TIERRALTA	1	Healthy	4	M	20	MONTELIBANO	CORDOBA	SLR	YES	CORDOBA	TIERRALTA	0	0				39	ANTIOQUIA	1	NO					1	RARELY	0	NEVER	NO	NO		YES	YES	YES	YES	YES	NEGATIVE	0	NA	NEGATIVE	NA	NEGATIVE	NA	NEGATIVE	NA	NEGATIVE
2022042603505	TIERRALTA	1	Healthy	6	M	19	BAGRE	ANTIOQUIA	SLR	YES	CORDOBA	TIERRALTA	0	0				98	ANTIOQUIA	1	NO					4	VERY_FREQUENTLY	0	NEVER	NO	NO		YES	YES	YES	YES	YES	NEGATIVE	0	NA	NEGATIVE	NA	NEGATIVE	NA	NEGATIVE	NA	NEGATIVE
2022042603506	TIERRALTA	1	Healthy	7	M	20	MONTERIA	CORDOBA	SLR	YES	CORDOBA	TIERRALTA	0	0				129	ANTIOQUIA	2	YES	ANTIOQUIA	EL BAGRE	LOS NARANJALES		0	NEVER	0	NEVER	UNKNOWN	NO		YES	YES	YES	YES	YES	NEGATIVE	0	NA	NEGATIVE	NA	NEGATIVE	NA	NEGATIVE	NA	NEGATIVE
2022042603507	TIERRALTA	1	Healthy	8	M	18	TUCHIN	CORDOBA	SLR	YES	CORDOBA	TIERRALTA	0	0				129	ANTIOQUIA	1	YES	ANTIOQUIA	EL BAGRE	LOS NARANJALES		0	NEVER	0	NEVER	NO	NO		YES	YES	YES	YES	YES	NEGATIVE	0	NA	NEGATIVE	NA	NEGATIVE	NA	NEGATIVE	NA	NEGATIVE
2022042603508	TIERRALTA	1	Healthy	9	M	19	SINCELEJO	SUCRE	SLR	YES	CORDOBA	TIERRALTA	0	0				58	ANTIOQUIA	1	YES	ANTIOQUIA	EL BAGRE			0	NEVER	0	NEVER	NO	NO		YES	YES	YES	YES	YES	NEGATIVE	0	NA	NEGATIVE	NA	NEGATIVE	NA	NEGATIVE	NA	NEGATIVE
2022042603509	TIERRALTA	1	Healthy	10	M	18	PUENUEVO	CORDOBA	SLR	YES	CORDOBA	TIERRALTA	0	0				58	ANTIOQUIA	1	YES	ANTIOQUIA	EL BAGRE			0	NEVER	0	NEVER	NO	NO		YES	YES	YES	YES	YES	NEGATIVE	0	NA	NEGATIVE	NA	NEGATIVE	NA	NEGATIVE	NA	NEGATIVE
2022042603510	TIERRALTA	1	Healthy	12	M	21	ZARAGOZA	ANTIOQUIA	SLR	YES	CORDOBA	TIERRALTA	0	0				98	ANTIOQUIA	1	NO					2	OCCASIONALLY	4	VERY_FREQUENTLY	NO	YES	AMOXI-AMPI	YES	YES	YES	YES	YES	NEGATIVE	0	NA	NEGATIVE	NA	NEGATIVE	NA	NEGATIVE	NA	NEGATIVE
2022042603511	TIERRALTA	1	Healthy	13	M	19	PLARICA	CORDOBA	SLR	YES	CORDOBA	TIERRALTA	0	0				60	ANTIOQUIA	1	NO					0	NEVER	0	NEVER	NO	NO		YES	YES	YES	YES	YES	NEGATIVE	0	NA	NEGATIVE	NA	NEGATIVE	NA	NEGATIVE	NA	NEGATIVE
2022042603512	TIERRALTA	1	Healthy	14	M	18	MONTERIA	CORDOBA	SLR	YES	CORDOBA	TIERRALTA	0	0				60	ANTIOQUIA	1	YES	ANTIOQUIA	EL BAGRE	LOS NARANJALES		0	NEVER	0	NEVER	UNKNOWN	NO		YES	YES	YES	YES	YES	NEGATIVE	0	NA	NEGATIVE	NA	NEGATIVE	NA	NEGATIVE	NA	NEGATIVE
2022042603513	TIERRALTA	1	Healthy	15	M	20	TIERRALTA	ANTIOQUIA	SLR	YES	CORDOBA	TIERRALTA	0	0				60	ANTIOQUIA	1	NO					0	NEVER	0	NEVER	NO	NO		YES	YES	YES	YES	YES	NEGATIVE	0	NA	NEGATIVE	NA	NEGATIVE	NA	NEGATIVE	NA	NEGATIVE
2022042603514	TIERRALTA	2	Asymptomatic	17	M	21	MONTERIA	CORDOBA	SLR	YES	CORDOBA	TIERRALTA	1	1	2021			60	ANTIOQUIA	1	YES	ANTIOQUIA	EL BAGRE			4	VERY_FREQUENTLY	0	NEVER	NO	NO		YES	YES	YES	YES	YES	NEGATIVE	0	NA	NEGATIVE	NA	NEGATIVE	NA	POSITIVE	Pfalciparum	POSITIVE	36.33	24.17
2022042603515	TIERRALTA	1	Healthy	18	M	19	COROZAL	SUCRE	SLR	YES	CORDOBA	TIERRALTA	0	0				98	ANTIOQUIA	1	YES	ANTIOQUIA	EL BAGRE	LOS NARANJALES		0	NEVER	2	OCCASIONALLY	NO	NO		YES	YES	YES	YES	YES	NEGATIVE	0	NA	NEGATIVE	NA	NEGATIVE	NA	NEGATIVE	NA	NEGATIVE
2022042603516	TIERRALTA	1	Healthy	19	M	20	ELPINON	MAGDALENA	SLR	YES	CORDOBA	TIERRALTA	0	0				69	ANTIOQUIA	1	NO					2	OCCASIONALLY	0	NEVER	NO	NO		YES	YES	YES	YES	YES	NEGATIVE	0	NA	NEGATIVE	NA	NEGATIVE	NA	NEGATIVE	NA	NEGATIVE
2022042603517	TIERRALTA	1	Healthy	20	M	19	ARBOLETES	ANTIOQUIA	SLR	YES	CORDOBA	TIERRALTA	0	0				98	ANTIOQUIA	1	YES	ANTIOQUIA	EL BAGRE	LOS NARANJALES		2	OCCASIONALLY	0	NEVER	NO	NO		YES	YES	YES	YES	YES	NEGATIVE	0	NA	NEGATIVE	NA	NEGATIVE	NA	NEGATIVE	NA	NEGATIVE
2022042603518	TIERRALTA	1	Healthy	21	M	19	ELCARMEN	BOLIVAR	SLR	YES	CORDOBA	TIERRALTA	0	0				23	ANTIOQUIA	1	NO					2	OCCASIONALLY	0	NEVER	YES	NO		YES	YES	YES	YES	YES	NEGATIVE	0	NA	NEGATIVE	NA	NEGATIVE	NA	NEGATIVE	NA	NEGATIVE
2022042603519	TIERRALTA	1	Healthy	22	M	19	SANCARLOS	CORDOBA	SLR	YES	CORDOBA	TIERRALTA	0	0				98	ANTIOQUIA	1	YES	ANTIOQUIA	EL BAGRE	LOS NARANJALES		0	NEVER	0	NEVER	YES	NO		YES	YES	YES	YES	YES	NEGATIVE	0	NA	NEGATIVE	NA	NEGATIVE	NA	NEGATIVE	NA	NEGATIVE
2022042603520	TIERRALTA	1	Healthy	23	M	19	MONTERIA	CORDOBA	SLR	YES	CORDOBA	TIERRALTA	1	1	2022			60	ANTIOQUIA	1	YES	ANTIOQUIA	EL BAGRE	LOS NARANJALES		0	NEVER	0	NEVER	NO	NO		YES	YES	YES	YES	YES	NEGATIVE	0	NA	NEGATIVE	NA	NEGATIVE	NA	NEGATIVE	NA	NEGATIVE
2022042603521	TIERRALTA	1	Healthy	24	M	18	LORICA	CORDOBA	SLR	YES	CORDOBA	TIERRALTA	0	0				52	ANTIOQUIA	2	YES	ANTIOQUIA	EL BAGRE	LOS NARANJALES		0	NEVER	0	NEVER	NO	NO		YES	YES	YES	YES	YES	NEGATIVE	0	NA	NEGATIVE	NA	NEGATIVE	NA	NEGATIVE	NA	NEGATIVE
2022042603522	TIERRALTA	1	Healthy	25	M	21	SINCELEJO	SUCRE	SLR	YES	CORDOBA	TIERRALTA	0	0				8	ANTIOQUIA	1	NO					0	NEVER	0	NEVER	NO	NO		YES	YES	YES	YES	YES	NEGATIVE	0	NA	NEGATIVE	NA	NEGATIVE	NA	NEGATIVE	NA	NEGATIVE
2022042603523	TIERRALTA	1	Healthy	26	M	20	MONTERIA	CORDOBA	SLR	YES	CORDOBA	TIERRALTA	0	0				190	ANTIOQUIA	1	NO					4	VERY_FREQUENTLY	0	NEVER	NO	NO		YES	YES	YES	YES	YES	NEGATIVE	0	NA	NEGATIVE	NA	NEGATIVE	NA	NEGATIVE	NA	NEGATIVE
2022042603524	TIERRALTA	1	Healthy	27	M	21	CANTAGALLAR	MAGDALENA	SLR	YES	CORDOBA	TIERRALTA	0	0				23	ANTIOQUIA	1	YES	ANTIOQUIA	EL BAGRE	LOS NARANJALES		2	OCCASIONALLY	0	NEVER	NO	NO		YES	YES	YES	YES	YES	NEGATIVE	0	NA	NEGATIVE	NA	NEGATIVE	NA	NEGATIVE	NA	NEGATIVE
2022042603525	TIERRALTA	1	Healthy	28	M	19	MONTERIA	CORDOBA	SLR	YES	CORDOBA	TIERRALTA	0	0				98	ANTIOQUIA	1	YES	ANTIOQUIA	EL BAGRE	LOS NARANJALES		2	OCCASIONALLY	2	OCCASIONALLY	NO	NO		YES	YES	YES	YES	YES	NEGATIVE	0	NA	NEGATIVE	NA	NEGATIVE	NA	NEGATIVE	NA	NEGATIVE
2022042603526	TIERRALTA	1	Healthy	29	M	18	SUAN	ATLANTICO	SLR	YES	CORDOBA	TIERRALTA	0	0							NO					0	NEVER	0	NEVER	NO	NO		YES	YES	YES	YES	YES	NEGATIVE	0	NA	NEGATIVE	NA	NEGATIVE	NA	NEGATIVE	NA	NEGATIVE
2022042603527	TIERRALTA	1	Healthy	31	M	21	BQUILLA	ATLANTICO	SLR	YES	CORDOBA	TIERRALTA	0	0				58	ANTIOQUIA	2	NO					3	FREQUENTLY	0	NEVER	NO	NO		YES	YES	YES	YES	YES	NEGATIVE	0	NA	NEGATIVE	NA	NEGATIVE	NA	NEGATIVE	NA	NEGATIVE
2022042603528	TIERRALTA	1	Healthy	32	M	18	MONTERIA	CORDOBA	SLR	YES	CORDOBA	TIERRALTA	0	0				34	ANTIOQUIA	1	NO					4	VERY_FREQUENTLY	0	NEVER	NO	NO		YES	YES	YES	YES	YES	NEGATIVE	0	NA	NEGATIVE	NA	NEGATIVE	NA	NEGATIVE	NA	NEGATIVE
2022042603529	TIERRALTA	1	Healthy	33	M	19	SERETE	CORDOBA	SLR	YES	CORDOBA	TIERRALTA	0	0				56	ANTIOQUIA	1	NO					0	NEVER	0	NEVER	YES	NO		YES	YES	YES	YES	YES	NEGATIVE	0	NA	NEGATIVE	NA	NEGATIVE	NA	NEGATIVE	NA	NEGATIVE
2022042603530	TIERRALTA	1	Healthy	34	M	19	ELBAGRE	ANTIOQUIA	SLR	YES	CORDOBA	TIERRALTA	0	0				129	ANTIOQUIA	1	YES	ANTIOQUIA	EL BAGRE			2	OCCASIONALLY	0	NEVER	YES	NO		YES	YES	YES	YES	YES	NEGATIVE	0	NA	NEGATIVE	NA	NEGATIVE	NA	NEGATIVE	NA	NEGATIVE
2022042603531	TIERRALTA	1	Healthy	35	M	20	CAUCASIA	ANTIOQUIA	SLR	YES	CORDOBA	TIERRALTA	0	0				60	ANTIOQUIA	1	NO					0	NEVER	1	RARELY	NO	NO		YES	YES	YES	YES	YES	NEGATIVE	0	NA	NEGATIVE	NA	NEGATIVE	NA	NEGATIVE	NA	NEGATIVE
2022042603532	TIERRALTA	1	Healthy	36	M	19	MONTERIA	CORDOBA	SLR	YES	CORDOBA	TIERRALTA	1	1	2021			25	ANTIOQUIA	1	YES	ANTIOQUIA	EL BAGRE			0	NEVER	0	NEVER	YES	NO		YES	YES	YES	YES	YES	NEGATIVE	0	NA	NEGATIVE	NA	NEGATIVE	NA	NEGATIVE	NA	NEGATIVE
2022042603533	TIERRALTA	1	Healthy	37	M	22	PURISIMA	CORDOBA	SLR	YES	CORDOBA	TIERRALTA	2	2	2022	2022		56	ANTIOQUIA	1	NO					0	NEVER	0	NEVER	YES	NO		YES	YES	YES	YES	YES	NEGATIVE	0	NA	NEGATIVE	NA	NEGATIVE	NA	NEGATIVE	NA	NEGATIVE
2022042603534	TIERRALTA	1	Healthy	38	M	20	CAUCASIA	ANTIOQUIA	SLR	YES	CORDOBA	TIERRALTA	0	0				56	ANTIOQUIA	1	NO					0	NEVER	1	RARELY	UNKNOWN	NO		YES	YES	YES	YES	YES	NEGATIVE	0	NA	NEGATIVE	NA	NEGATIVE	NA	NEGATIVE	NA	NEGATIVE
2022042603535	TIERRALTA	1	Healthy	39	M	23	TOLU	SUCRE	SLR	YES	CORDOBA	TIERRALTA	0	0				85	ANTIOQUIA	1	NO					0	NEVER	0	NEVER	NO	NO		YES	YES	YES	YES	YES	NEGATIVE	0	NA	NEGATIVE	NA	NEGATIVE	NA	NEGATIVE	NA	NEGATIVE
2022042603536	TIERRALTA	1	Healthy	40	M	19	PALMITO	SUCRE	SLR	YES	CORDOBA	TIERRALTA	2	2	2021	2021		85	ANTIOQUIA	1	YES	ANTIOQUIA	EL BAGRE			0	NEVER	0	NEVER	YES	NO		YES	YES	YES	YES	YES	NEGATIVE	0	NA	NEGATIVE	NA	NEGATIVE	NA	NEGATIVE	NA	NEGATIVE
2022042603537	TIERRALTA	1	Healthy	41	M	21	TOLU	SUCRE	SLR	YES	CORDOBA	TIERRALTA	0	0				74	ANTIOQUIA	1	YES	ANTIOQUIA	EL BAGRE	PTOCLAVER		0	NEVER	1	RARELY	UNKNOWN	NO		YES	YES	YES	YES	YES	NEGATIVE	0	NA	NEGATIVE	NA	NEGATIVE	NA	NEGATIVE	NA	NEGATIVE
2022042603538	TIERRALTA	1	Healthy	42	M	19	MONTERIA	CORDOBA	SLR	YES	CORDOBA	TIERRALTA	0	0				186	ANTIOQUIA	1	NO					0	NEVER	0	NEVER	NO	NO		YES	YES	YES	YES	YES	NEGATIVE	0	NA	NEGATIVE	NA	NEGATIVE	NA	NEGATIVE	NA	NEGATIVE
2022042603539	TIERRALTA	1	Healthy	43	M	22	PLARICA	CORDOBA	SLR	YES	CORDOBA	TIERRALTA	0	0				31	ANTIOQUIA	1	YES	CORDOBA	EL BAGRE			3	FREQUENTLY	1	RARELY	NO	NO		YES	YES	YES	YES	YES	NEGATIVE	0	NA	NEGATIVE	NA	NEGATIVE	NA	NEGATIVE	NA	NEGATIVE
2022042603540	TIERRALTA	1	Healthy	44	M	19	PALMITO	SUCRE	SLR	YES	CORDOBA	TIERRALTA	0	0				94	ANTIOQUIA	1	NO					2	OCCASIONALLY	0	NEVER	NO	NO		YES	YES	YES	YES	YES	NEGATIVE	0	NA	NEGATIVE	NA	NEGATIVE	NA	NEGATIVE	NA	NEGATIVE
2022042603541	TIERRALTA	1	Healthy	45	M	22	SANANTERO	CORDOBA	SLR	YES	CORDOBA	TIERRALTA	2	1	2022			94	ANTIOQUIA	1	NO					0	NEVER	0	NEVER	NO	NO		YES	YES	YES	YES	YES	NEGATIVE	0	NA	NEGATIVE	NA	NEGATIVE	NA	NEGATIVE	NA	NEGATIVE
2022042603542	TIERRALTA	1	Healthy	46	M	19	NECHI	ANTIOQUIA	SLR	YES	CORDOBA	TIERRALTA	1	0	2018			94	ANTIOQUIA	1	YES	ANTIOQUIA	EL BAGRE			2	OCCASIONALLY	0	NEVER	NO	NO		YES	YES	YES	YES	YES	NEGATIVE	0	NA	NEGATIVE	NA	NEGATIVE	NA	NEGATIVE	NA	NEGATIVE
2022042603543	TIERRALTA	1	Healthy	47	M	19	MONTERIA	CORDOBA	SLR	YES	CORDOBA	TIERRALTA	0	0				125	ANTIOQUIA	1	YES	ANTIOQUIA	EL BAGRE			4	VERY_FREQUENTLY	0	NEVER	NO	NO		YES	YES	YES	YES	YES	NEGATIVE	0	NA	NEGATIVE	NA	NEGATIVE	NA	NEGATIVE	NA	NEGATIVE
2022042603544	TIERRALTA	1	Healthy	48	M	21	MONTERIA	CORDOBA	SLR	YES	CORDOBA	TIERRALTA	1	1	2021			125	ANTIOQUIA	1	YES	CORDOBA	TIERRALTA	URRA		0	NEVER	0	NEVER	NO	NO		YES	YES	YES	YES	YES	NEGATIVE	0	NA	NEGATIVE	NA	NEGATIVE	NA	NEGATIVE	NA	NEGATIVE
2022042603545	TIERRALTA	1	Healthy	50	M	22	PLARICA	CORDOBA	SLR	YES	CORDOBA	TIERRALTA	0	0				94	ANTIOQUIA	1	NO					0	NEVER	0	NEVER	NO	NO		YES	YES	YES	YES	YES	NEGATIVE	0	NA	NEGATIVE	NA	NEGATIVE	NA	NEGATIVE	NA	NEGATIVE
2022042603546	TIERRALTA	1	Healthy	51	M	18	PLARICA	CORDOBA	SLR	YES	CORDOBA	TIERRALTA	0	0				94	ANTIOQUIA	1	NO					1	RARELY	1	RARELY	NO	NO		YES	YES	YES	YES	YES	NEGATIVE	0	NA	NEGATIVE	NA	NEGATIVE	NA	NEGATIVE	NA	NEGATIVE
2022042603547	TIERRALTA	1	Healthy	52	M	23	POLONUEVO	ATLANTICO	SLR	YES	CORDOBA	TIERRALTA	0	0				94	ANTIOQUIA	1	NO					3	FREQUENTLY	2	OCCASIONALLY	NO	NO		YES	YES	YES	YES	YES	NEGATIVE	0	NA	NEGATIVE	NA	NEGATIVE	NA	NEGATIVE	NA	NEGATIVE
2022042603548	TIERRALTA	1	Healthy	53	M	19	SINCELEJO	CORDOBA	SLR	YES	CORDOBA	TIERRALTA	0	0				125	ANTIOQUIA	1	NO	CORDOBA	TIERRALTA	FRASQUILLO		0	NEVER	0	NEVER	NO	NO		YES	YES	YES	YES	YES	NEGATIVE	0	NA	NEGATIVE	NA	NEGATIVE	NA	NEGATIVE	NA	NEGATIVE
2022042603549	TIERRALTA	1	Healthy	54	M	19	TARAZA	ANTIOQUIA	SLR	YES	CORDOBA	TIERRALTA	3	0	2021	2022		56	ANTIOQUIA	1	NO					0	NEVER	0	NEVER	YES	NO		YES	YES	YES	YES	YES	NEGATIVE	0	NA	NEGATIVE	NA	NEGATIVE	NA	NEGATIVE	NA	NEGATIVE
2022042603550	TIERRALTA	1	Healthy	55	M	19	MONTLIBANO	CORDOBA	SLR	YES	CORDOBA	TIERRALTA	0	0				94	ANTIOQUIA	1	YES	ANTIOQUIA	EL BAGRE			0	NEVER	0	NEVER	YES	YES	Doxycycline	YES	YES	YES	YES	YES	NEGATIVE	0	NA	NEGATIVE	NA	NEGATIVE	NA	NEGATIVE	NA	NEGATIVE
2022042603551	TIERRALTA	1	Healthy	56	M	20	CACERES	ANTIOQUIA	SLR	YES	CORDOBA	TIERRALTA	0	0				29	ANTIOQUIA	1	NO					0	NEVER	0	NEVER	NO	NO		YES	YES	YES	YES	YES	NEGATIVE	0	NA	NEGATIVE	NA	NEGATIVE	NA	NEGATIVE	NA	NEGATIVE
2022042603552	TIERRALTA	1	Healthy	57	M	22	MONTERIA	CORDOBA	SLR	YES	CORDOBA	TIERRALTA	0	0				85	ANTIOQUIA	1	NO					0	NEVER	1	RARELY	UNKNOWN	NO		YES	YES	YES	YES	YES	NEGATIVE	0	NA	NEGATIVE	NA	NEGATIVE	NA	NEGATIVE	NA	NEGATIVE
2022042603553	TIERRALTA	1	Healthy	58	M	18	MONTERIA	CORDOBA	SLR	YES	CORDOBA	TIERRALTA	0	0				85	ANTIOQUIA	1	NO					4	VERY_FREQUENTLY	0	NEVER	UNKNOWN	NO		YES	YES	YES	YES	YES	NEGATIVE	0	NA	NEGATIVE	NA	NEGATIVE	NA	NEGATIVE	NA	NEGATIVE
2022042603554	TIERRALTA	1	Healthy	59	M	18	CIENAGAORO	CORDOBA	SLR	YES	CORDOBA	TIERRALTA	0	0				125	ANTIOQUIA	1	YES	CORDOBA	TIERRALTA	FRASQUILLO		1	RARELY	1	RARELY	NO	NO		YES	YES	YES	YES	YES	NEGATIVE	0	NA	NEGATIVE	NA	NEGATIVE	NA	NEGATIVE	NA	NEGATIVE
2022042603555	TIERRALTA	1	Healthy	60	M	18	PESCONDIDO	CORDOBA	SLR	YES	CORDOBA	TIERRALTA	0	0				125	ANTIOQUIA	1	YES	CORDOBA	TIERRALTA	FRASQUILLO		0	NEVER	0	NEVER	NO	NO		YES	YES	YES	YES	YES	NEGATIVE	0	NA	NEGATIVE	NA	NEGATIVE	NA	NEGATIVE	NA	NEGATIVE
2022042603556	TIERRALTA	1	Healthy	61	M	19	ZARAGOZA	ANTIOQUIA	SLR	YES	CORDOBA	TIERRALTA	0	0				125	ANTIOQUIA	1	YES	CORDOBA	TIERRALTA	FRASQUILLO		0	NEVER	0	NEVER	UNKNOWN	NO		YES	YES	YES	YES	YES	NEGATIVE	0	NA	NEGATIVE	NA	NEGATIVE	NA	NEGATIVE	NA	NEGATIVE
2022042603557	TIERRALTA	1	Healthy	63	M	20	TUCHIN	CORDOBA	SLR	YES	CORDOBA	TIERRALTA	0	0				11	ANTIOQUIA	1	NO					0	NEVER	0	NEVER	NO	NO		YES	YES	YES	YES	YES	NEGATIVE	0	NA	NEGATIVE	NA	NEGATIVE	NA	NEGATIVE	NA	NEGATIVE
2022042603558	TIERRALTA	1	Healthy	64	M	21	MONTERIA	CORDOBA	SLR	YES	CORDOBA	TIERRALTA	0	0				84	ANTIOQUIA	1	NO					0	NEVER	0	NEVER	NO	NO		YES	YES	YES	YES	YES	NEGATIVE	0	NA	NEGATIVE	NA	NEGATIVE	NA	NEGATIVE	NA	NEGATIVE
2022042603559	TIERRALTA	1	Healthy	65	M	18	MONTELIBANO	CORDOBA	SLP	YES	CORDOBA	TIERRALTA	0	0				56	ANTIOQUIA	1	NO					0	NEVER	0	NEVER	YES	NO		YES	YES	YES	YES	YES	NEGATIVE	0	NA	NEGATIVE	NA	NEGATIVE	NA	NEGATIVE	NA	NEGATIVE
2022042603560	TIERRALTA	1	Healthy	66	M	19	CHINU	CORDOBA	SLR	YES	CORDOBA	TIERRALTA	0	0				85	ANTIOQUIA	1	YES	CORDOBA	EL BAGRE			4	VERY_FREQUENTLY	0	NEVER	NO	NO		YES	YES	YES	YES	YES	NEGATIVE	0	NA	NEGATIVE	NA	NEGATIVE	NA	NEGATIVE	NA	NEGATIVE
2022042603561	TIERRALTA	1	Healthy	69	M	18	NECHI	ANTIOQUIA	SLR	YES	CORDOBA	TIERRALTA	0	0				86	ANTIOQUIA	1	NO					2	OCCASIONALLY	2	OCCASIONALLY	NO	NO		YES	YES	YES	YES	YES	NEGATIVE	0	NA	NEGATIVE	NA	NEGATIVE	NA	NEGATIVE	NA	NEGATIVE
2022042603562	TIERRALTA	1	Healthy	70	M	18	TIERRALTA	CORDOBA	SLR	YES	CORDOBA	TIERRALTA	0	0				125	ANTIOQUIA	1	NO					0	NEVER	0	NEVER	NO	NO		YES	YES	YES	YES	YES	NEGATIVE	0	NA	NEGATIVE	NA	NEGATIVE	NA	NEGATIVE	NA	NEGATIVE
2022042603563	TIERRALTA	1	Healthy	72	M	20	PALMITO	SUCRE	SLR	YES	CORDOBA	TIERRALTA	0	0				86	ANTIOQUIA	1	NO					0	NEVER	0	NEVER	NO	NO		YES	YES	YES	YES	YES	NEGATIVE	0	NA	NEGATIVE	NA	NEGATIVE	NA	NEGATIVE	NA	NEGATIVE
2022042603564	TIERRALTA	1	Healthy	73	M	18	TIERRALTA	CORDOBA	SLR	YES	CORDOBA	TIERRALTA	4	1	2020			31	ANTIOQUIA	1	NO					4	VERY_FREQUENTLY	0	NEVER	NO	NO		YES	YES	YES	YES	YES	NEGATIVE	0	NA	NEGATIVE	NA	NEGATIVE	NA	NEGATIVE	NA	NEGATIVE
2022042603565	TIERRALTA	1	Healthy	74	M	21	CARTAGENA	CARTAGENA	SLR	YES	CORDOBA	TIERRALTA	0	0				125	ANTIOQUIA	1	YES	CORDOBA	TIERRALTA	FRASQUILLO		1	RARELY	0	NEVER	YES	NO		YES	YES	YES	YES	YES	NEGATIVE	0	NA	NEGATIVE	NA	NEGATIVE	NA	NEGATIVE	NA	NEGATIVE
2022042603566	TIERRALTA	1	Healthy	75	M	18	MONTERIA	CORDOBA	SLR	YES	CORDOBA	TIERRALTA	0	0				95	ANTIOQUIA	1	NO					0	NEVER	0	NEVER	NO	NO		YES	YES	YES	YES	YES	NEGATIVE	0	NA	NEGATIVE	NA	NEGATIVE	NA	NEGATIVE	NA	NEGATIVE
2022042603567	TIERRALTA	1	Healthy	76	M	19	TIERRALTA	CORDOBA	SLR	YES	CORDOBA	TIERRALTA	7	7	2017	2018	2020	95	ANTIOQUIA	1	NO					1	RARELY	1	RARELY	NO	NO		YES	YES	YES	YES	YES	NEGATIVE	0	NA	NEGATIVE	NA	NEGATIVE	NA	NEGATIVE	NA	NEGATIVE
2022042603568	TIERRALTA	1	Healthy	77	M	21	SINCELEJO	SUCRE	SLR	YES	CORDOBA	TIERRALTA	0	0				95	ANTIOQUIA	1	NO					0	NEVER	0	NEVER	NO	NO		YES	YES	YES	YES	YES	NEGATIVE	0	NA	NEGATIVE	NA	NEGATIVE	NA	NEGATIVE	NA	NEGATIVE
2022042603569	TIERRALTA	1	Healthy	78	M	18	CAUCASIA	ANTIOQUIA	SLR	YES	CORDOBA	TIERRALTA	0	0				95	ANTIOQUIA	1	NO					0	NEVER	0	NEVER	NO	NO		YES	YES	YES	YES	YES	NEGATIVE	0	NA	NEGATIVE	NA	NEGATIVE	NA	NEGATIVE	NA	NEGATIVE
2022042603570	TIERRALTA	1	Healthy	80	M	20	NECHI	ANTIOQUIA	SLR	YES	CORDOBA	TIERRALTA	0	0				95	ANTIOQUIA	1	NO					3	FREQUENTLY	0	NEVER	NO	NO		YES	YES	YES	YES	YES	NEGATIVE	0	NA	NEGATIVE	NA	NEGATIVE	NA	NEGATIVE	NA	NEGATIVE
2022042603571	TIERRALTA	1	Healthy	81	M	19	SANCARLOS	CORDOBA	SLR	YES	CORDOBA	TIERRALTA	0	0				100	ANTIOQUIA	2	YES	ANTIOQUIA	ZARAGOZA	EL LIMON		4	VERY_FREQUENTLY	0	NEVER	NO	NO		YES	YES	YES	YES	YES	NEGATIVE	0	NA	NEGATIVE	NA	NEGATIVE	NA	NEGATIVE	NA	NEGATIVE
2022042603572	TIERRALTA	1	Healthy	82	M	19	AYAPEL	CORDOBA	SLR	YES	CORDOBA	TIERRALTA	0	0				95	ANTIOQUIA	1	NO					3	FREQUENTLY	0	NEVER	NO	NO		YES	YES	YES	YES	YES	NEGATIVE	0	NA	NEGATIVE	NA	NEGATIVE	NA	NEGATIVE	NA	NEGATIVE
2022042603573	TIERRALTA	1	Healthy	83	M	19	BAGRE	ANTIOQUIA	SLR	YES	CORDOBA	TIERRALTA	0	0							YES	ANTIOQUIA	ZARAGOZA			1	RARELY	0	NEVER	NO	NO		YES	YES	YES	YES	YES	NEGATIVE	0	NA	NEGATIVE	NA	NEGATIVE	NA	NEGATIVE	NA	NEGATIVE
2022042603574	TIERRALTA	1	Healthy	84	M	19	CERETE	CORDOBA	SLR	YES	CORDOBA	TIERRALTA	0	0				100	ANTIOQUIA	2	YES	ANTIOQUIA	ZARAGOZA			0	NEVER	0	NEVER	NO	NO		YES	YES	YES	YES	YES	NEGATIVE	0	NA	NEGATIVE	NA	NEGATIVE	NA	NEGATIVE	NA	NEGATIVE
2022042603575	TIERRALTA	1	Healthy	85	M	21	TIERRALTA	CORDOBA	SLR	YES	CORDOBA	TIERRALTA	0	0				126	ANTIOQUIA	1	YES	CORDOBA	TIERRALTA	FRASQUILLO		0	NEVER	0	NEVER	UNKNOWN	NO		YES	YES	YES	YES	YES	NEGATIVE	0	NA	NEGATIVE	NA	NEGATIVE	NA	NEGATIVE	NA	NEGATIVE
2022042603576	TIERRALTA	1	Healthy	86	M	20	PTOLIBERTA	CORDOBA	SLR	YES	CORDOBA	TIERRALTA	0	0				95	ANTIOQUIA	1	NO					0	NEVER	0	NEVER	NO	NO		YES	YES	YES	YES	YES	NEGATIVE	0	NA	NEGATIVE	NA	NEGATIVE	NA	NEGATIVE	NA	NEGATIVE
2022042603577	TIERRALTA	1	Healthy	87	M	23	SINCELEJO	SUCRE	SLR	YES	CORDOBA	TIERRALTA	0	0				95	ANTIOQUIA	1	NO					1	RARELY	1	RARELY	NO	NO		YES	YES	YES	YES	YES	NEGATIVE	0	NA	NEGATIVE	NA	NEGATIVE	NA	NEGATIVE	NA	NEGATIVE
2022042603578	TIERRALTA	1	Healthy	88	M	19	BQUILLA	ATLANTICO	SLR	YES	CORDOBA	TIERRALTA	0	0				95	ANTIOQUIA	1	NO					3	FREQUENTLY	0	NEVER	NO	NO		YES	YES	YES	YES	YES	NEGATIVE	0	NA	NEGATIVE	NA	NEGATIVE	NA	NEGATIVE	NA	NEGATIVE
2022042603579	TIERRALTA	1	Healthy	89	M	21	MONTELIBANO	CORDOBA	SLR	YES	CORDOBA	TIERRALTA	1	0	2018			95	ANTIOQUIA	1	NO					0	NEVER	0	NEVER	NO	NO		YES	YES	YES	YES	YES	NEGATIVE	0	NA	NEGATIVE	NA	NEGATIVE	NA	NEGATIVE	NA	NEGATIVE
2022042603580	TIERRALTA	1	Healthy	90	M	18	PLARICA	CORDOBA	SLR	YES	CORDOBA	TIERRALTA	0	0				95	ANTIOQUIA	1	NO					1	RARELY	0	NEVER	NO	NO		YES	YES	YES	YES	YES	NEGATIVE	0	NA	NEGATIVE	NA	NEGATIVE	NA	NEGATIVE	NA	NEGATIVE
2022042603581	TIERRALTA	1	Healthy	91	M	18	MONTERIA	CORDOBA	SLR	YES	CORDOBA	TIERRALTA	0	0				95	ANTIOQUIA	1	NO					0	NEVER	0	NEVER	NO	NO		YES	YES	YES	YES	YES	NEGATIVE	0	NA	NEGATIVE	NA	NEGATIVE	NA	NEGATIVE	NA	NEGATIVE
2022042603582	TIERRALTA	1	Healthy	92	M	19	MONTERIA	CORDOBA	SLR	YES	CORDOBA	TIERRALTA	0	0				95	ANTIOQUIA	1	NO					0	NEVER	0	NEVER	NO	NO		YES	YES	YES	YES	YES	NEGATIVE	0	NA	NEGATIVE	NA	NEGATIVE	NA	NEGATIVE	NA	NEGATIVE
2022042603583	TIERRALTA	1	Healthy	93	M	20	BQUILLA	ATLANTICO	SLR	YES	CORDOBA	TIERRALTA	0	0				95	ANTIOQUIA	1	NO					1	RARELY	1	RARELY	NO	NO		YES	YES	YES	YES	YES	NEGATIVE	0	NA	NEGATIVE	NA	NEGATIVE	NA	NEGATIVE	NA	NEGATIVE
2022042603584	TIERRALTA	1	Healthy	94	M	19	MONTERIA	CORDOBA	SLR	YES	CORDOBA	TIERRALTA	0	0				126	ANTIOQUIA	1	YES	CORDOBA	TIERRALTA	FRASQUILLO		0	NEVER	1	RARELY	NO	NO		YES	YES	YES	YES	YES	NEGATIVE	0	NA	NEGATIVE	NA	NEGATIVE	NA	NEGATIVE	NA	NEGATIVE
2022042603585	TIERRALTA	1	Healthy	95	M	19	CAUCASIA	ANTIOQUIA	SLR	YES	CORDOBA	TIERRALTA	1	1							YES	ANTIOQUIA	SARAGOZA			0	NEVER	4	VERY_FREQUENTLY	NO	NO		YES	YES	YES	YES	YES	NEGATIVE	0	NA	NEGATIVE	NA	NEGATIVE	NA	NEGATIVE	NA	NEGATIVE
2022042603586	TIERRALTA	1	Healthy	96	M	20	ELPINON	MAGDALENA	SLR	YES	CORDOBA	TIERRALTA	0	0				460	ANTIOQUIA	1	NO					4	VERY_FREQUENTLY	1	RARELY	NO	NO		YES	YES	YES	YES	YES	NEGATIVE	0	NA	NEGATIVE	NA	NEGATIVE	NA	NEGATIVE	NA	NEGATIVE
2022042603587	TIERRALTA	1	Healthy	97	M	19	SANCARLOS	CORDOBA	SLR	YES	CORDOBA	TIERRALTA	0	0				126	ANTIOQUIA	1	YES	CORDOBA	TIERRALTA	FRASQUILLO		0	NEVER	0	NEVER	NO	NO		YES	YES	YES	YES	YES	NEGATIVE	0	NA	NEGATIVE	NA	NEGATIVE	NA	NEGATIVE	NA	NEGATIVE
2022042603588	TIERRALTA	1	Healthy	98	M	19	LORICA	CORDOBA	SLR	YES	CORDOBA	TIERRALTA	0	0				126	ANTIOQUIA	1	YES	CORDOBA	TIERRALTA	FRASQUILLO		0	NEVER	0	NEVER	NO	NO		YES	YES	YES	YES	YES	NEGATIVE	0	NA	NEGATIVE	NA	NEGATIVE	NA	NEGATIVE	NA	NEGATIVE
2022042603589	TIERRALTA	1	Healthy	99	M	19	CERETE	CORDOBA	SLR	YES	CORDOBA	TIERRALTA	0	0				100	ANTIOQUIA	2	YES	CORDOBA	TIERRALTA	FRASQUILLO		2	OCCASIONALLY	0	NEVER	YES	NO		YES	YES	YES	YES	YES	NEGATIVE	0	NA	NEGATIVE	NA	NEGATIVE	NA	NEGATIVE	NA	NEGATIVE
2022042603590	TIERRALTA	1	Healthy	100	M	19	MONTERIA	CORDOBA	SLR	YES	CORDOBA	TIERRALTA	0	0				126	ANTIOQUIA	1	YES	CORDOBA	TIERRALTA	FRASQUILLO		2	OCCASIONALLY	0	NEVER	NO	NO		YES	YES	YES	YES	YES	NEGATIVE	0	NA	NEGATIVE	NA	NEGATIVE	NA	NEGATIVE	NA	NEGATIVE
2022042603591	TIERRALTA	1	Healthy	101	M	24	MONTERIA	CORDOBA	SLR	YES	CORDOBA	TIERRALTA	0	0				126	ANTIOQUIA	1	YES	CORDOBA	TIERRALTA	FRASQUILLO		0	NEVER	0	NEVER	NO	NO		YES	YES	YES	YES	YES	NEGATIVE	0	NA	NEGATIVE	NA	NEGATIVE	NA	NEGATIVE	NA	NEGATIVE
2022042603592	TIERRALTA	1	Healthy	102	M	20	TIERRALTA	CORDOBA	SLR	YES	CORDOBA	TIERRALTA	2	2	2021	2021		126	ANTIOQUIA	1	YES	CORDOBA	TIERRALTA	FRASQUILLO		0	NEVER	0	NEVER	NO	NO		YES	YES	YES	YES	YES	NEGATIVE	0	NA	NEGATIVE	NA	NEGATIVE	NA	NEGATIVE	NA	NEGATIVE
2022042603593	TIERRALTA	1	Healthy	103	M	24	FONSECA	LAGUAJIRA	C3	YES	CORDOBA	TIERRALTA	0	0				87	ANTIOQUIA	1	YES	ANTIOQUIA	EL BAGRE			4	VERY_FREQUENTLY	4	VERY_FREQUENTLY	NO	NO		YES	YES	YES	YES	YES	NEGATIVE	0	NA	NEGATIVE	NA	NEGATIVE	NA	NEGATIVE	NA	NEGATIVE
2022042603594	TIERRALTA	1	Healthy	104	M	18	MONTERIA	CORDOBA	SLR	YES	CORDOBA	TIERRALTA	0	0				64	ANTIOQUIA	1	NO					0	NEVER	0	NEVER	NO	YES	Cefalexin	YES	YES	YES	YES	YES	NEGATIVE	0	NA	NEGATIVE	NA	NEGATIVE	NA	NEGATIVE	NA	NEGATIVE
2022042603595	TIERRALTA	1	Healthy	105	M	18	MONITOS	BOLIVAR	SLR	YES	CORDOBA	TIERRALTA	0	0				64	ANTIOQUIA	1	NO					0	NEVER	0	NEVER	NO	NO		YES	YES	YES	YES	YES	NEGATIVE	0	NA	NEGATIVE	NA	NEGATIVE	NA	NEGATIVE	NA	NEGATIVE
2022042603596	TIERRALTA	1	Healthy	106	M	20	ELBAGRE	ANTIOQUIA	SLR	YES	CORDOBA	TIERRALTA	0	0				64	ANTIOQUIA	1	NO					0	NEVER	0	NEVER	NO	NO		YES	YES	YES	YES	YES	NEGATIVE	0	NA	NEGATIVE	NA	NEGATIVE	NA	NEGATIVE	NA	NEGATIVE
2022042603597	TIERRALTA	1	Healthy	107	M	19	ELBAGRE	ANTIOQUIA	SLR	YES	CORDOBA	TIERRALTA	0	0				64	ANTIOQUIA	1	NO					0	NEVER	0	NEVER	NO	YES	Amoxicillin	YES	YES	YES	YES	YES	NEGATIVE	0	NA	NEGATIVE	NA	NEGATIVE	NA	NEGATIVE	NA	NEGATIVE
2022042603598	TIERRALTA	1	Healthy	108	M	18	CARBOLIVAR	BOLIVAR	SLR	YES	CORDOBA	TIERRALTA	0	0				95	ANTIOQUIA	1	NO					0	NEVER	0	NEVER	NO	NO		YES	YES	YES	YES	YES	NEGATIVE	0	NA	NEGATIVE	NA	NEGATIVE	NA	NEGATIVE	NA	NEGATIVE
2022042603599	TIERRALTA	1	Healthy	109	M	19	MAHATES	BOLIVAR	SLR	YES	CORDOBA	TIERRALTA	0	0				95	ANTIOQUIA	1	NO					1	RARELY	1	RARELY	NO	NO		YES	YES	YES	YES	YES	NEGATIVE	0	NA	NEGATIVE	NA	NEGATIVE	NA	NEGATIVE	NA	NEGATIVE
2022042603600	TIERRALTA	1	Healthy	110	M	18	MONTECRISTO	BOLIVAR	SLR	YES	CORDOBA	TIERRALTA	0	0				95	ANTIOQUIA	1	NO					1	RARELY	1	RARELY	NO	NO		YES	YES	YES	YES	YES	NEGATIVE	0	NA	NEGATIVE	NA	NEGATIVE	NA	NEGATIVE	NA	NEGATIVE
2022042603601	TIERRALTA	1	Healthy	111	M	18	MARIABAJA	BOLIVAR	SLR	YES	CORDOBA	TIERRALTA	0	0				95	ANTIOQUIA	1	NO					1	RARELY	0	NEVER	NO	NO		YES	YES	YES	YES	YES	NEGATIVE	0	NA	NEGATIVE	NA	NEGATIVE	NA	NEGATIVE	NA	NEGATIVE
2022042603602	TIERRALTA	1	Healthy	112	M	19	UNION	SUCRE	SLR	YES	CORDOBA	TIERRALTA	0	0				95	ANTIOQUIA	1	NO					0	NEVER	0	NEVER	NO	NO		YES	YES	YES	YES	YES	NEGATIVE	0	NA	NEGATIVE	NA	NEGATIVE	NA	NEGATIVE	NA	NEGATIVE
2022042603603	TIERRALTA	1	Healthy	113	M	18	MONTERIA	CORDOBA	SLR	YES	CORDOBA	TIERRALTA	0	0				95	ANTIOQUIA	1	NO					0	NEVER	0	NEVER	NO	NO		YES	YES	YES	YES	YES	NEGATIVE	0	NA	NEGATIVE	NA	NEGATIVE	NA	NEGATIVE	NA	NEGATIVE
2022042603604	TIERRALTA	1	Healthy	114	M	19	BAGRE	ANTIOQUIA	SLR	YES	CORDOBA	TIERRALTA	0	0				95	ANTIOQUIA	1	NO					0	NEVER	0	NEVER	NO	NO		YES	YES	YES	YES	YES	NEGATIVE	0	NA	NEGATIVE	NA	NEGATIVE	NA	NEGATIVE	NA	NEGATIVE
2022042603605	TIERRALTA	1	Healthy	115	M	20	NECHI	ANTIOQUIA	SLR	YES	CORDOBA	TIERRALTA	0	0				95	ANTIOQUIA	1	NO					0	NEVER	0	NEVER	NO	NO		YES	YES	YES	YES	YES	NEGATIVE	0	NA	NEGATIVE	NA	NEGATIVE	NA	NEGATIVE	NA	NEGATIVE
2022042603606	TIERRALTA	1	Healthy	116	M	18	HealthyNOFRE	SUCRE	SLR	YES	CORDOBA	TIERRALTA	0	0				64	ANTIOQUIA	1	NO					0	NEVER	0	NEVER	NO	NO		YES	YES	YES	YES	YES	NEGATIVE	0	NA	NEGATIVE	NA	NEGATIVE	NA	NEGATIVE	NA	NEGATIVE
2022042603607	TIERRALTA	1	Healthy	117	M	21	HealthyNOFRE	SUCRE	SLR	YES	CORDOBA	TIERRALTA	0	0				64	ANTIOQUIA	1	NO					0	NEVER	0	NEVER	NO	NO		YES	YES	YES	YES	YES	NEGATIVE	0	NA	NEGATIVE	NA	NEGATIVE	NA	NEGATIVE	NA	NEGATIVE
2022042603608	TIERRALTA	1	Healthy	118	M	19	SANBVIENTO	CORDOBA	SLR	YES	CORDOBA	TIERRALTA	0	0				64	ANTIOQUIA	1	NO					0	NEVER	0	NEVER	NO	YES	AMOXI-AMPI	YES	YES	YES	YES	YES	NEGATIVE	0	NA	NEGATIVE	NA	NEGATIVE	NA	NEGATIVE	NA	NEGATIVE
2022042603609	TIERRALTA	1	Healthy	119	M	18	MONTERIA	CORDOBA	SLR	YES	CORDOBA	TIERRALTA	1	1	2020			64	ANTIOQUIA	1	NO					0	NEVER	0	NEVER	NO	YES	Amoxicillin	YES	YES	YES	YES	YES	NEGATIVE	0	NA	NEGATIVE	NA	NEGATIVE	NA	NEGATIVE	NA	NEGATIVE
2022042603610	TIERRALTA	1	Healthy	120	M	20	TIERRALTA	CORDOBA	SLR	YES	CORDOBA	TIERRALTA	0	0				69	ANTIOQUIA	1	NO					0	NEVER	0	NEVER	NO	NO		YES	YES	YES	YES	YES	NEGATIVE	0	NA	NEGATIVE	NA	NEGATIVE	NA	NEGATIVE	NA	NEGATIVE
2022042603611	TIERRALTA	1	Healthy	121	M	23	HealthyNOFRE	SUCRE	SLR	YES	CORDOBA	TIERRALTA	0	0				95	ANTIOQUIA	1	NO					0	NEVER	0	NEVER	NO	NO		YES	YES	YES	YES	YES	NEGATIVE	0	NA	NEGATIVE	NA	NEGATIVE	NA	NEGATIVE	NA	NEGATIVE
2022042603612	TIERRALTA	1	Healthy	122	M	19	SANJURABA	ANTIOQUIA	SLR	YES	CORDOBA	TIERRALTA	0	0				95	ANTIOQUIA	1	NO					0	NEVER	0	NEVER	NO	NO		YES	YES	YES	YES	YES	NEGATIVE	0	NA	NEGATIVE	NA	NEGATIVE	NA	NEGATIVE	NA	NEGATIVE
2022042603613	TIERRALTA	1	Healthy	123	M	18	BAGRE	ANTIOQUIA	SLR	YES	CORDOBA	TIERRALTA	0	0				95	ANTIOQUIA	1	NO					0	NEVER	0	NEVER	NO	NO		YES	YES	YES	YES	YES	NEGATIVE	0	NA	NEGATIVE	NA	NEGATIVE	NA	NEGATIVE	NA	NEGATIVE
2022042603614	TIERRALTA	1	Healthy	124	M	22	MAHATES	BOLIVAR	SLR	YES	CORDOBA	TIERRALTA	0	0				64	ANTIOQUIA	1	NO					0	NEVER	0	NEVER	NO	NO		YES	YES	YES	YES	YES	NEGATIVE	0	NA	NEGATIVE	NA	NEGATIVE	NA	NEGATIVE	NA	NEGATIVE
2022042603615	TIERRALTA	1	Healthy	125	M	18	CAUCASIA	ANTIOQUIA	SLR	YES	CORDOBA	TIERRALTA	0	0				64	ANTIOQUIA	1	NO					0	NEVER	0	NEVER	NO	NO		YES	YES	YES	YES	YES	NEGATIVE	0	NA	NEGATIVE	NA	NEGATIVE	NA	NEGATIVE	NA	NEGATIVE
2022042603616	TIERRALTA	1	Healthy	126	M	23	MAHATES	BOLIVAR	SLR	YES	CORDOBA	TIERRALTA	0	0				64	ANTIOQUIA	1	NO					0	NEVER	0	NEVER	NO	NO		YES	YES	YES	YES	YES	NEGATIVE	0	NA	NEGATIVE	NA	NEGATIVE	NA	NEGATIVE	NA	NEGATIVE
2022042603617	TIERRALTA	1	Healthy	127	M	18	BQUILLA	ATLANTICO	SLR	YES	CORDOBA	TIERRALTA	0	0				64	ANTIOQUIA	1	NO					0	NEVER	0	NEVER	NO	NO		YES	YES	YES	YES	YES	NEGATIVE	0	NA	NEGATIVE	NA	NEGATIVE	NA	NEGATIVE	NA	NEGATIVE
2022042603618	TIERRALTA	1	Healthy	128	M	18	TIERRALTA	CORDOBA	SLR	YES	CORDOBA	TIERRALTA	0	0				64	ANTIOQUIA	1	NO					0	NEVER	0	NEVER	NO	NO		YES	YES	YES	YES	YES	NEGATIVE	0	NA	NEGATIVE	NA	NEGATIVE	NA	NEGATIVE	NA	NEGATIVE
2022042603619	TIERRALTA	1	Healthy	129	M	24	HealthyNOFRE	SUCRE	SLR	YES	CORDOBA	TIERRALTA	0	0				64	ANTIOQUIA	1	NO					0	NEVER	0	NEVER	NO	NO		YES	YES	YES	YES	YES	NEGATIVE	0	NA	NEGATIVE	NA	NEGATIVE	NA	NEGATIVE	NA	NEGATIVE
2022042603620	TIERRALTA	1	Healthy	130	M	21	MONTERIA	CORDOBA	SLR	YES	CORDOBA	TIERRALTA	0	0				64	ANTIOQUIA	1	NO					0	NEVER	0	NEVER	NO	NO		YES	YES	YES	YES	YES	NEGATIVE	0	NA	NEGATIVE	NA	NEGATIVE	NA	NEGATIVE	NA	NEGATIVE
2022042603621	TIERRALTA	1	Healthy	131	M	19	MAHATES	BOLIVAR	SLR	YES	CORDOBA	TIERRALTA	0	0				64	ANTIOQUIA	1	NO					0	NEVER	0	NEVER	NO	NO		YES	YES	YES	YES	YES	NEGATIVE	0	NA	NEGATIVE	NA	NEGATIVE	NA	NEGATIVE	NA	NEGATIVE
2022042603622	TIERRALTA	1	Healthy	132	M	19	BAGRE	ANTIOQUIA	SLR	YES	CORDOBA	TIERRALTA	1	1				95	ANTIOQUIA	1	NO					0	NEVER	0	NEVER	NO	NO		YES	YES	YES	YES	YES	NEGATIVE	0	NA	NEGATIVE	NA	NEGATIVE	NA	NEGATIVE	NA	NEGATIVE
2022042603623	TIERRALTA	1	Healthy	133	M	19	TIERRALTA	CORDOBA	SLR	YES	CORDOBA	TIERRALTA	0	0				95	ANTIOQUIA	1	NO					0	NEVER	0	NEVER	NO	NO		YES	YES	YES	YES	YES	NEGATIVE	0	NA	NEGATIVE	NA	NEGATIVE	NA	NEGATIVE	NA	NEGATIVE
2022042603624	TIERRALTA	1	Healthy	134	M	22	TIERRALTA	CORDOBA	SLR	YES	CORDOBA	TIERRALTA	0	0				95	ANTIOQUIA	1	NO					0	NEVER	0	NEVER	NO	NO		YES	YES	YES	YES	YES	NEGATIVE	0	NA	NEGATIVE	NA	NEGATIVE	NA	NEGATIVE	NA	NEGATIVE
2022042603625	TIERRALTA	1	Healthy	135	M	21	SANANTONIO	MAGDALENA	SLR	YES	CORDOBA	TIERRALTA	0	0				95	ANTIOQUIA	1	NO					0	NEVER	0	NEVER	NO	NO		YES	YES	YES	YES	YES	NEGATIVE	0	NA	NEGATIVE	NA	NEGATIVE	NA	NEGATIVE	NA	NEGATIVE
2022042603626	TIERRALTA	1	Healthy	136	M	22	TOLU	SUCRE	SLR	YES	CORDOBA	TIERRALTA	0	0				95	ANTIOQUIA	1	NO					0	NEVER	0	NEVER	NO	NO		YES	YES	YES	YES	YES	NEGATIVE	0	NA	NEGATIVE	NA	NEGATIVE	NA	NEGATIVE	NA	NEGATIVE
2022042603627	TIERRALTA	1	Healthy	137	M	18	HealthyNOFRE	SUCRE	SLR	YES	CORDOBA	TIERRALTA	0	0				95	ANTIOQUIA	1	NO					0	NEVER	0	NEVER	NO	NO		YES	YES	YES	YES	YES	NEGATIVE	0	NA	NEGATIVE	NA	NEGATIVE	NA	NEGATIVE	NA	NEGATIVE
2022042603628	TIERRALTA	1	Healthy	138	M	18	TIERRALTA	CORDOBA	SLR	YES	CORDOBA	TIERRALTA	0	0				95	ANTIOQUIA	1	NO					0	NEVER	0	NEVER	NO	NO		YES	YES	YES	YES	YES	NEGATIVE	0	NA	NEGATIVE	NA	NEGATIVE	NA	NEGATIVE	NA	NEGATIVE
2022042603629	TIERRALTA	1	Healthy	139	M	18	AYAPEL	CORDOBA	SLR	YES	CORDOBA	TIERRALTA	0	0				95	ANTIOQUIA	1	NO					0	NEVER	0	NEVER	NO	NO		YES	YES	YES	YES	YES	NEGATIVE	0	NA	NEGATIVE	NA	NEGATIVE	NA	NEGATIVE	NA	NEGATIVE
2022042603630	TIERRALTA	1	Healthy	140	M	19	GUARANDA	SUCRE	SLR	YES	CORDOBA	TIERRALTA	0	0				64	ANTIOQUIA	1	NO					0	NEVER	0	NEVER	YES	NO		YES	YES	YES	YES	YES	NEGATIVE	0	NA	NEGATIVE	NA	NEGATIVE	NA	NEGATIVE	NA	NEGATIVE
2022042603631	TIERRALTA	1	Healthy	141	M	18	SINCELEJO	SUCRE	SLR	YES	CORDOBA	TIERRALTA	1	0	2014			64	ANTIOQUIA	1	NO					0	NEVER	0	NEVER	NO	NO		YES	YES	YES	YES	YES	NEGATIVE	0	NA	NEGATIVE	NA	NEGATIVE	NA	NEGATIVE	NA	NEGATIVE
2022042603632	TIERRALTA	1	Healthy	142	M	18	CAUCASIA	ANTIOQUIA	SLR	YES	CORDOBA	TIERRALTA	0	0				64	ANTIOQUIA	1	NO					0	NEVER	0	NEVER	NO	NO		YES	YES	YES	YES	YES	NEGATIVE	0	NA	NEGATIVE	NA	NEGATIVE	NA	NEGATIVE	NA	NEGATIVE
2022042603633	TIERRALTA	1	Healthy	143	M	18	NEPOMUCENO	BOLIVAR	SLR	YES	CORDOBA	TIERRALTA	0	0				38	ANTIOQUIA	1	NO					0	NEVER	0	NEVER	NO	NO		YES	YES	YES	YES	YES	NEGATIVE	0	NA	NEGATIVE	NA	NEGATIVE	NA	NEGATIVE	NA	NEGATIVE
2022042603634	TIERRALTA	1	Healthy	144	M	21	CBOLIVAR	BOLIVAR	SLR	YES	CORDOBA	TIERRALTA	0	0				38	ANTIOQUIA	1	NO					0	NEVER	0	NEVER	NO	NO		YES	YES	YES	YES	YES	NEGATIVE	0	NA	NEGATIVE	NA	NEGATIVE	NA	NEGATIVE	NA	NEGATIVE
2022042603635	TIERRALTA	1	Healthy	145	M	18	SANANTERO	CORDOBA	SLR	YES	CORDOBA	TIERRALTA	0	0				38	ANTIOQUIA	1	NO					0	NEVER	0	NEVER	NO	NO		YES	YES	YES	YES	YES	NEGATIVE	0	NA	NEGATIVE	NA	NEGATIVE	NA	NEGATIVE	NA	NEGATIVE
2022042603636	TIERRALTA	1	Healthy	146	M	18	MONTERIA	CORDOBA	SLR	YES	CORDOBA	TIERRALTA	0	0				38	ANTIOQUIA	1	NO					0	NEVER	0	NEVER	NO	NO		YES	YES	YES	YES	YES	NEGATIVE	0	NA	NEGATIVE	NA	NEGATIVE	NA	NEGATIVE	NA	NEGATIVE
2022042603637	TIERRALTA	1	Healthy	147	M	18	MONITOS	CORDOBA	SLR	YES	CORDOBA	TIERRALTA	0	0				95	ANTIOQUIA	1	NO					0	NEVER	0	NEVER	NO	NO		YES	YES	YES	YES	YES	NEGATIVE	0	NA	NEGATIVE	NA	NEGATIVE	NA	NEGATIVE	NA	NEGATIVE
2022042603638	TIERRALTA	1	Healthy	148	M	18	CERETE	CORDOBA	SLR	YES	CORDOBA	TIERRALTA	0	0				38	ANTIOQUIA	1	NO					0	NEVER	0	NEVER	NO	NO		YES	YES	YES	YES	YES	NEGATIVE	0	NA	NEGATIVE	NA	NEGATIVE	NA	NEGATIVE	NA	NEGATIVE
2022042603639	TIERRALTA	1	Healthy	149	M	19	MAHATES	BOLIVAR	SLR	YES	CORDOBA	TIERRALTA	0	0				38	ANTIOQUIA	1	NO					0	NEVER	0	NEVER	NO	NO		YES	YES	YES	YES	YES	NEGATIVE	0	NA	NEGATIVE	NA	NEGATIVE	NA	NEGATIVE	NA	NEGATIVE
2022042603640	TIERRALTA	1	Healthy	150	M	18	MONTERIA	CORDOBA	SLR	YES	CORDOBA	TIERRALTA	0	0				38	ANTIOQUIA	1	NO					0	NEVER	0	NEVER	NO	NO		YES	YES	YES	YES	YES	NEGATIVE	0	NA	NEGATIVE	NA	NEGATIVE	NA	NEGATIVE	NA	NEGATIVE
2022042603641	TIERRALTA	1	Healthy	151	M	19	MONITOS	CORDOBA	SLR	YES	CORDOBA	TIERRALTA	0	0				95	ANTIOQUIA	1	NO					0	NEVER	0	NEVER	NO	NO		YES	YES	YES	YES	YES	NEGATIVE	0	NA	NEGATIVE	NA	NEGATIVE	NA	NEGATIVE	NA	NEGATIVE
2022042603642	TIERRALTA	1	Healthy	152	M	22	MONITOS	CORDOBA	SLR	YES	CORDOBA	TIERRALTA	0	0							NO					0	NEVER	0	NEVER	NO	NO		YES	YES	YES	YES	YES	NEGATIVE	0	NA	NEGATIVE	NA	NEGATIVE	NA	NEGATIVE	NA	NEGATIVE
2022042603643	TIERRALTA	1	Healthy	153	M	18	PTOLOPEZ	ANTIOQUIA	SLR	YES	CORDOBA	TIERRALTA	5	1	2020			38	ANTIOQUIA	1	NO					0	NEVER	0	NEVER	NO	NO		YES	YES	YES	YES	YES	NEGATIVE	0	NA	NEGATIVE	NA	NEGATIVE	NA	NEGATIVE	NA	NEGATIVE
2022042603644	TIERRALTA	1	Healthy	154	M	19	NECHI	ANTIOQUIA	SLR	YES	CORDOBA	TIERRALTA	0	0				95	ANTIOQUIA	1	NO					0	NEVER	0	NEVER	NO	NO		YES	YES	YES	YES	YES	NEGATIVE	0	NA	NEGATIVE	NA	NEGATIVE	NA	NEGATIVE	NA	NEGATIVE
2022042603645	TIERRALTA	1	Healthy	155	M	20	MARIABAJA	BOLIVAR	SLR	YES	CORDOBA	TIERRALTA	0	0				95	ANTIOQUIA	1	NO					0	NEVER	0	NEVER	NO	NO		YES	YES	YES	YES	YES	NEGATIVE	0	NA	NEGATIVE	NA	NEGATIVE	NA	NEGATIVE	NA	NEGATIVE
2022042603646	TIERRALTA	1	Healthy	156	M	18	MAHATES	BOLIVAR	SLR	YES	CORDOBA	TIERRALTA	0	0				95	ANTIOQUIA	1	NO					0	NEVER	0	NEVER	NO	NO		YES	YES	YES	YES	YES	NEGATIVE	0	NA	NEGATIVE	NA	NEGATIVE	NA	NEGATIVE	NA	NEGATIVE
2022042603647	TIERRALTA	1	Healthy	157	M	19	LORICA	CORDOBA	SLR	YES	CORDOBA	TIERRALTA	0	0				38	ANTIOQUIA	1	NO					0	NEVER	0	NEVER	NO	NO		YES	YES	YES	YES	YES	NEGATIVE	0	NA	NEGATIVE	NA	NEGATIVE	NA	NEGATIVE	NA	NEGATIVE
2022042603648	TIERRALTA	1	Healthy	158	M	21	MAHATES	BOLIVAR	SLR	YES	CORDOBA	TIERRALTA	0	0				38	ANTIOQUIA	1	NO					0	NEVER	0	NEVER	NO	NO		YES	YES	YES	YES	YES	NEGATIVE	0	NA	NEGATIVE	NA	NEGATIVE	NA	NEGATIVE	NA	NEGATIVE
2022042603649	TIERRALTA	1	Healthy	159	M	18	AYAPEL	CORDOBA	SLR	YES	CORDOBA	TIERRALTA	0	0				95	ANTIOQUIA	1	NO					0	NEVER	0	NEVER	NO	NO		YES	YES	YES	YES	YES	NEGATIVE	0	NA	NEGATIVE	NA	NEGATIVE	NA	NEGATIVE	NA	NEGATIVE
2022042603650	TIERRALTA	1	Healthy	160	M	21	HealthyNOFRE	SUCRE	SLR	YES	CORDOBA	TIERRALTA	0	0				95	ANTIOQUIA	1	NO					0	NEVER	0	NEVER	NO	NO		YES	YES	YES	YES	YES	NEGATIVE	0	NA	NEGATIVE	NA	NEGATIVE	NA	NEGATIVE	NA	NEGATIVE
2022042603651	TIERRALTA	1	Healthy	161	M	23	CARTAGENA	BOLIVAR	SLR	YES	CORDOBA	TIERRALTA	0	0				95	ANTIOQUIA	1	NO					0	NEVER	0	NEVER	NO	NO		YES	YES	YES	YES	YES	NEGATIVE	0	NA	NEGATIVE	NA	NEGATIVE	NA	NEGATIVE	NA	NEGATIVE
2022042603652	TIERRALTA	1	Healthy	162	M	18	TOLU	SUCRE	SLR	YES	CORDOBA	TIERRALTA	0	0				38	ANTIOQUIA	1	NO					0	NEVER	0	NEVER	NO	NO		YES	YES	YES	YES	YES	NEGATIVE	0	NA	NEGATIVE	NA	NEGATIVE	NA	NEGATIVE	NA	NEGATIVE
2022042603653	TIERRALTA	1	Healthy	163	M	18	PTOLOPEZ	ANTIOQUIA	SLR	YES	CORDOBA	TIERRALTA	0	0				95	ANTIOQUIA	1	NO					0	NEVER	0	NEVER	NO	NO		YES	YES	YES	YES	YES	NEGATIVE	0	NA	NEGATIVE	NA	NEGATIVE	NA	NEGATIVE	NA	NEGATIVE
2022042603654	TIERRALTA	1	Healthy	164	M	19	MONITOS	CORDOBA	SLR	YES	CORDOBA	TIERRALTA	0	0				95	ANTIOQUIA	1	NO					0	NEVER	0	NEVER	NO	NO		YES	YES	YES	YES	YES	NEGATIVE	0	NA	NEGATIVE	NA	NEGATIVE	NA	NEGATIVE	NA	NEGATIVE
2022042603655	TIERRALTA	1	Healthy	165	M	18	ARROYOHONDO	BOLIVAR	SLR	YES	CORDOBA	TIERRALTA	0	0				95	ANTIOQUIA	1	NO					0	NEVER	0	NEVER	NO	NO		YES	YES	YES	YES	YES	NEGATIVE	0	NA	NEGATIVE	NA	NEGATIVE	NA	NEGATIVE	NA	NEGATIVE
2022042603656	TIERRALTA	1	Healthy	166	M	20	MAHATES	BOLIVAR	SLR	YES	CORDOBA	TIERRALTA	0	0				95	ANTIOQUIA	1	NO					0	NEVER	0	NEVER	NO	NO		YES	YES	YES	YES	YES	NEGATIVE	0	NA	NEGATIVE	NA	NEGATIVE	NA	NEGATIVE	NA	NEGATIVE
2022042603657	TIERRALTA	1	Healthy	167	M	19	SANCARLOS	CORDOBA	SLR	YES	CORDOBA	TIERRALTA	0	0				38	ANTIOQUIA	1	NO					0	NEVER	0	NEVER	NO	NO		YES	YES	YES	YES	YES	NEGATIVE	0	NA	NEGATIVE	NA	NEGATIVE	NA	NEGATIVE	NA	NEGATIVE
2022042603658	TIERRALTA	1	Healthy	168	M	19	MAGANA	BOLIVAR	SLR	YES	CORDOBA	TIERRALTA	0	0				95	ANTIOQUIA	1	NO					0	NEVER	0	NEVER	NO	NO		YES	YES	YES	YES	YES	NEGATIVE	0	NA	NEGATIVE	NA	NEGATIVE	NA	NEGATIVE	NA	NEGATIVE
2022042603659	TIERRALTA	1	Healthy	169	M	18	MARIABAJA	BOLIVAR	SLR	YES	CORDOBA	TIERRALTA	0	0							NO					0	NEVER	0	NEVER	NO	NO		YES	YES	YES	YES	YES	NEGATIVE	0	NA	NEGATIVE	NA	NEGATIVE	NA	NEGATIVE	NA	NEGATIVE
2022042603660	TIERRALTA	1	Healthy	170	M	18	MAHATES	BOLIVAR	SLR	YES	CORDOBA	TIERRALTA	0	0				38	ANTIOQUIA	1	NO					0	NEVER	0	NEVER	NO	NO		YES	YES	YES	YES	YES	NEGATIVE	0	NA	NEGATIVE	NA	NEGATIVE	NA	NEGATIVE	NA	NEGATIVE
2022042603661	TIERRALTA	1	Healthy	171	M	20	TIERRALTA	CORDOBA	SLR	YES	CORDOBA	TIERRALTA	0	0				826	ANTIOQUIA	1	NO					0	NEVER	0	NEVER	NO	NO		YES	YES	YES	YES	YES	NEGATIVE	0	NA	NEGATIVE	NA	NEGATIVE	NA	NEGATIVE	NA	NEGATIVE
2022042603662	TIERRALTA	1	Healthy	172	M	18	RIOHACHA	RIOHACHA	SLR	YES	CORDOBA	TIERRALTA	0	0				38	ANTIOQUIA	1	NO					0	NEVER	0	NEVER	NO	NO		YES	YES	YES	YES	YES	NEGATIVE	0	NA	NEGATIVE	NA	NEGATIVE	NA	NEGATIVE	NA	NEGATIVE
2022042603663	TIERRALTA	1	Healthy	173	M	19	VALENCIA	CORDOBA	SLR	YES	CORDOBA	TIERRALTA	0	0				95	ANTIOQUIA	1	NO					0	NEVER	0	NEVER	NO	NO		YES	YES	YES	YES	YES	NEGATIVE	0	NA	NEGATIVE	NA	NEGATIVE	NA	NEGATIVE	NA	NEGATIVE
2022042603664	TIERRALTA	1	Healthy	174	M	19	CACERES	ANTIOQUIA	SLR	YES	CORDOBA	TIERRALTA	0	0				95	ANTIOQUIA	1	NO					0	NEVER	0	NEVER	NO	NO		YES	YES	YES	YES	YES	NEGATIVE	0	NA	NEGATIVE	NA	NEGATIVE	NA	NEGATIVE	NA	NEGATIVE
2022042603665	TIERRALTA	1	Healthy	175	M	19	PALMITO	SUCRE	SLR	YES	CORDOBA	TIERRALTA	0	0				95	ANTIOQUIA	1	NO					0	NEVER	0	NEVER	NO	NO		YES	YES	YES	YES	YES	NEGATIVE	0	NA	NEGATIVE	NA	NEGATIVE	NA	NEGATIVE	NA	NEGATIVE
2022042603666	TIERRALTA	1	Healthy	176	M	19	MAGANA	BOLIVAR	SLR	YES	CORDOBA	TIERRALTA	0	0				95	ANTIOQUIA	1	NO					0	NEVER	0	NEVER	NO	NO		YES	YES	YES	YES	YES	NEGATIVE	0	NA	NEGATIVE	NA	NEGATIVE	NA	NEGATIVE	NA	NEGATIVE
2022042603667	TIERRALTA	1	Healthy	177	M	20	MOMIL	CORDOBA	SLR	YES	CORDOBA	TIERRALTA	0	0				69	ANTIOQUIA	1	NO					0	NEVER	0	NEVER	NO	NO		YES	YES	YES	YES	YES	NEGATIVE	0	NA	NEGATIVE	NA	NEGATIVE	NA	NEGATIVE	NA	NEGATIVE
2022042603668	TIERRALTA	1	Healthy	178	M	19	CBOLIVAR	BOLIVAR	SLR	YES	CORDOBA	TIERRALTA	0	0				95	ANTIOQUIA	1	NO					0	NEVER	0	NEVER	NO	NO		YES	YES	YES	YES	YES	NEGATIVE	0	NA	NEGATIVE	NA	NEGATIVE	NA	NEGATIVE	NA	NEGATIVE
2022042603669	TIERRALTA	1	Healthy	179	M	18	MONTERIA	CORDOBA	SLR	YES	CORDOBA	TIERRALTA	0	0				38	ANTIOQUIA	1	NO					0	NEVER	0	NEVER	NO	NO		YES	YES	YES	YES	YES	NEGATIVE	0	NA	NEGATIVE	NA	NEGATIVE	NA	NEGATIVE	NA	NEGATIVE
2022042603670	TIERRALTA	1	Healthy	180	M	19	ELBAGRE	ANTIOQUIA	SLR	YES	CORDOBA	TIERRALTA	0	0				38	ANTIOQUIA	1	NO					0	NEVER	0	NEVER	NO	NO		YES	YES	YES	YES	YES	NEGATIVE	0	NA	NEGATIVE	NA	NEGATIVE	NA	NEGATIVE	NA	NEGATIVE
2022042603671	TIERRALTA	1	Healthy	181	M	18	LORICA	CORDOBA	SLR	YES	CORDOBA	TIERRALTA	0	0				38	ANTIOQUIA	1	NO					0	NEVER	0	NEVER	NO	NO		YES	YES	YES	YES	YES	NEGATIVE	0	NA	NEGATIVE	NA	NEGATIVE	NA	NEGATIVE	NA	NEGATIVE
2022042603672	TIERRALTA	1	Healthy	182	M	19	SANPELAYO	CORDOBA	SLR	YES	CORDOBA	TIERRALTA	0	0				95	ANTIOQUIA	1	NO					0	NEVER	0	NEVER	NO	NO		YES	YES	YES	YES	YES	NEGATIVE	0	NA	NEGATIVE	NA	NEGATIVE	NA	NEGATIVE	NA	NEGATIVE
2022042603673	TIERRALTA	1	Healthy	183	M	19	TIERRALTA	CORDOBA	SLR	YES	CORDOBA	TIERRALTA	0	0				95	ANTIOQUIA	1	NO					0	NEVER	0	NEVER	NO	NO		YES	YES	YES	YES	YES	NEGATIVE	0	NA	NEGATIVE	NA	NEGATIVE	NA	NEGATIVE	NA	NEGATIVE
2022042603674	TIERRALTA	2	Asymptomatic	184	M	19	SINCELEJO	SUCRE	SLR	YES	CORDOBA	TIERRALTA	0	0				95	ANTIOQUIA	1	NO					0	NEVER	0	NEVER	NO	NO		YES	YES	YES	YES	YES	NEGATIVE	0	NA	NEGATIVE	NA	NEGATIVE	NA	POSITIVE	Mixed	POSITIVE	37.63	23.29
2022042603675	TIERRALTA	1	Healthy	185	M	19	TARAZA	ANTIOQUIA	SLR	YES	CORDOBA	TIERRALTA	0	0				95	ANTIOQUIA	1	NO					0	NEVER	0	NEVER	NO	NO		YES	YES	YES	YES	YES	NEGATIVE	0	NA	NEGATIVE	NA	NEGATIVE	NA	NEGATIVE	NA	NEGATIVE
2022042603676	TIERRALTA	1	Healthy	186	M	20	CAUCASIA	ANTIOQUIA	SLR	YES	CORDOBA	TIERRALTA	0	0				38	ANTIOQUIA	1	NO					0	NEVER	0	NEVER	NO	NO		YES	YES	YES	YES	YES	NEGATIVE	0	NA	NEGATIVE	NA	NEGATIVE	NA	NEGATIVE	NA	NEGATIVE
2022042603677	TIERRALTA	1	Healthy	187	M	19	HealthyNOFRE	SUCRE	SLR	YES	CORDOBA	TIERRALTA	0	0				38	ANTIOQUIA	1	NO					0	NEVER	0	NEVER	NO	NO		YES	YES	YES	YES	YES	NEGATIVE	0	NA	NEGATIVE	NA	NEGATIVE	NA	NEGATIVE	NA	NEGATIVE
2022042603678	TIERRALTA	1	Healthy	188	M	18	MONTERIA	CORDOBA	SLR	YES	CORDOBA	TIERRALTA	0	0				95	ANTIOQUIA	1	NO					0	NEVER	0	NEVER	NO	NO		YES	YES	YES	YES	YES	NEGATIVE	0	NA	NEGATIVE	NA	NEGATIVE	NA	NEGATIVE	NA	NEGATIVE
2022042603679	TIERRALTA	1	Healthy	189	M	18	MARIABAJA	BOLIVAR	SLR	YES	CORDOBA	TIERRALTA	0	0				95	ANTIOQUIA	1	NO					0	NEVER	0	NEVER	NO	NO		YES	YES	YES	YES	YES	NEGATIVE	0	NA	NEGATIVE	NA	NEGATIVE	NA	NEGATIVE	NA	NEGATIVE
2022042603680	TIERRALTA	1	Healthy	190	M	19	MONTERIA	CORDOBA	SLR	YES	CORDOBA	TIERRALTA	0	0				38	ANTIOQUIA	1	NO					0	NEVER	0	NEVER	NO	NO		YES	YES	YES	YES	YES	NEGATIVE	0	NA	NEGATIVE	NA	NEGATIVE	NA	NEGATIVE	NA	NEGATIVE
2022042603681	TIERRALTA	1	Healthy	191	M	18	NECHI	ANTIOQUIA	SLR	YES	CORDOBA	TIERRALTA	0	0				95	ANTIOQUIA	1	NO					0	NEVER	0	NEVER	NO	NO		YES	YES	YES	YES	YES	NEGATIVE	0	NA	NEGATIVE	NA	NEGATIVE	NA	NEGATIVE	NA	NEGATIVE
2022042603682	TIERRALTA	1	Healthy	192	M	18	SANPELAYO	CORDOBA	SLR	YES	CORDOBA	TIERRALTA	1	1	2019			95	ANTIOQUIA	1	NO					0	NEVER	0	NEVER	NO	NO		YES	YES	YES	YES	YES	NEGATIVE	0	NA	NEGATIVE	NA	NEGATIVE	NA	NEGATIVE	NA	NEGATIVE
2022042603683	TIERRALTA	1	Healthy	193	M	18	NECOCLI	ANTIOQUIA	SLR	YES	CORDOBA	TIERRALTA	0	0							NO					0	NEVER	0	NEVER	NO	NO		YES	YES	YES	YES	YES	NEGATIVE	0	NA	NEGATIVE	NA	NEGATIVE	NA	NEGATIVE	NA	NEGATIVE
2022042603684	TIERRALTA	1	Healthy	194	M	19	TIERRALTA	CORDOBA	SLR	YES	CORDOBA	TIERRALTA	0	0							NO					0	NEVER	0	NEVER	NO	NO		YES	YES	YES	YES	YES	NEGATIVE	0	NA	NEGATIVE	NA	NEGATIVE	NA	NEGATIVE	NA	NEGATIVE
2022042603685	TIERRALTA	1	Healthy	195	M	20	HealthyNOFRE	SUCRE	SLR	YES	CORDOBA	TIERRALTA	0	0				69	ANTIOQUIA	1	NO					0	NEVER	0	NEVER	NO	NO		YES	YES	YES	YES	YES	NEGATIVE	0	NA	NEGATIVE	NA	NEGATIVE	NA	NEGATIVE	NA	NEGATIVE
2022042603686	TIERRALTA	1	Healthy	196	M	18	AYAPEL	CORDOBA	SLR	YES	CORDOBA	TIERRALTA	0	0							NO					0	NEVER	0	NEVER	NO	NO		YES	YES	YES	YES	YES	NEGATIVE	0	NA	NEGATIVE	NA	NEGATIVE	NA	NEGATIVE	NA	NEGATIVE
2022042603687	TIERRALTA	2	Asymptomatic	197	M	20	MARIABAJA	BOLIVAR	SLR	YES	CORDOBA	TIERRALTA	0	0				95	ANTIOQUIA	1	NO					0	NEVER	0	NEVER	NO	UNKNOWN		YES	YES	YES	YES	YES	NEGATIVE	0	NA	NEGATIVE	NA	NEGATIVE	NA	POSITIVE	Pfalciparum	POSITIVE	36.22	23.76
2022042603688	TIERRALTA	1	Healthy	198	M	20	TOLU	SUCRE	SLR	YES	CORDOBA	TIERRALTA	0	0				38	ANTIOQUIA	1	NO					0	NEVER	0	NEVER	NO	NO		YES	YES	YES	YES	YES	NEGATIVE	0	NA	NEGATIVE	NA	NEGATIVE	NA	NEGATIVE	NA	NEGATIVE
2022042603689	TIERRALTA	1	Healthy	199	M	18	NECHI	ANTIOQUIA	SLR	YES	CORDOBA	TIERRALTA	0	0				38	ANTIOQUIA	1	NO					0	NEVER	0	NEVER	NO	NO		YES	YES	YES	YES	YES	NEGATIVE	0	NA	NEGATIVE	NA	NEGATIVE	NA	NEGATIVE	NA	NEGATIVE
2022042603690	TIERRALTA	1	Healthy	200	M	19	TIERRALTA	CORDOBA	SLR	YES	CORDOBA	TIERRALTA	0	0				38	ANTIOQUIA	1	NO					0	NEVER	0	NEVER	NO	NO		YES	YES	YES	YES	YES	NEGATIVE	0	NA	NEGATIVE	NA	NEGATIVE	NA	NEGATIVE	NA	NEGATIVE
2022042603691	TIERRALTA	1	Healthy	201	M	18	BQUILLA	ATLANTICO	SLR	YES	CORDOBA	TIERRALTA	0	0				95	ANTIOQUIA	1	NO					0	NEVER	0	NEVER	NO	NO		YES	YES	YES	YES	YES	NEGATIVE	0	NA	NEGATIVE	NA	NEGATIVE	NA	NEGATIVE	NA	NEGATIVE
2022042603692	TIERRALTA	1	Healthy	202	M	18	BUGA	CMARCA	SLR	YES	CORDOBA	TIERRALTA	0	0				95	ANTIOQUIA	1	NO					0	NEVER	0	NEVER	NO	NO		YES	YES	YES	YES	YES	NEGATIVE	0	NA	NEGATIVE	NA	NEGATIVE	NA	NEGATIVE	NA	NEGATIVE
2022042603693	TIERRALTA	1	Healthy	203	M	23	CBOLIVAR	BOLIVAR	SLR	YES	CORDOBA	TIERRALTA	0	0				95	ANTIOQUIA	1	NO					0	NEVER	0	NEVER	NO	NO		YES	YES	YES	YES	YES	NEGATIVE	0	NA	NEGATIVE	NA	NEGATIVE	NA	NEGATIVE	NA	NEGATIVE
2022042603694	TIERRALTA	1	Healthy	204	M	22	TIERRALTA	CORDOBA	SLR	YES	CORDOBA	TIERRALTA	0	0							NO					0	NEVER	0	NEVER	NO	NO		YES	YES	YES	YES	YES	NEGATIVE	0	NA	NEGATIVE	NA	NEGATIVE	NA	NEGATIVE	NA	NEGATIVE
2022042603695	EL BAGRE	1	Healthy	1	M	24	PLARICA	CORDOBA	SLR	YES	ANTIOQUIA	ELBAGRE	0	0				187	ANTIOQUIA	1	NO					0	NEVER	0	NEVER	NO	NO		YES	YES	YES	YES	YES	NEGATIVE	0	NA	NEGATIVE	NA	NEGATIVE	NA	NEGATIVE	NA	NEGATIVE
2022042603696	EL BAGRE	1	Healthy	2	M	20	MONTERIA	CORDOBA	SLR	YES	ANTIOQUIA	ELBAGRE	0	0				187	ANTIOQUIA	1	NO					0	NEVER	0	NEVER	NO	NO		YES	YES	YES	YES	YES	NEGATIVE	0	NA	NEGATIVE	NA	NEGATIVE	NA	NEGATIVE	NA	NEGATIVE
2022042603697	EL BAGRE	1	Healthy	3	M	19	LORICA	CORDOBA	SLR	YES	ANTIOQUIA	ELBAGRE	0	0				187	ANTIOQUIA	1	NO					3	FREQUENTLY	0	NEVER	NO	NO		YES	YES	YES	YES	YES	NEGATIVE	0	NA	NEGATIVE	NA	NEGATIVE	NA	NEGATIVE	NA	NEGATIVE
2022042603698	EL BAGRE	1	Healthy	4	M	19	PTOLIBERTA	CORDOBA	SLR	YES	ANTIOQUIA	ELBAGRE	0	0				187	ANTIOQUIA	1	NO					1	RARELY	1	RARELY	NO	NO		YES	YES	YES	YES	YES	NEGATIVE	0	NA	NEGATIVE	NA	NEGATIVE	NA	NEGATIVE	NA	NEGATIVE
2022042603699	EL BAGRE	1	Healthy	5	M	22	LORICA	CORDOBA	SLR	YES	ANTIOQUIA	ELBAGRE	0	0				187	ANTIOQUIA	1	NO					0	NEVER	0	NEVER	NO	NO		YES	YES	YES	YES	YES	NEGATIVE	0	NA	NEGATIVE	NA	NEGATIVE	NA	NEGATIVE	NA	NEGATIVE
2022042603700	EL BAGRE	1	Healthy	6	M	19	MONTELIBANO	CORDOBA	SLR	YES	ANTIOQUIA	ELBAGRE	1	0	2010			187	ANTIOQUIA	1	NO					0	NEVER	0	NEVER	NO	NO		YES	YES	YES	YES	YES	NEGATIVE	0	NA	NEGATIVE	NA	NEGATIVE	NA	NEGATIVE	NA	NEGATIVE
2022042603701	EL BAGRE	1	Healthy	7	M	21	CAUCASIA	ANTIOQUIA	SLR	YES	ANTIOQUIA	ELBAGRE	6	6	2019	2019	2020	187	ANTIOQUIA	1	NO					0	NEVER	0	NEVER	NO	NO		YES	YES	YES	YES	YES	NEGATIVE	0	NA	NEGATIVE	NA	NEGATIVE	NA	NEGATIVE	NA	NEGATIVE
2022042603702	EL BAGRE	1	Healthy	8	M	21	BAGRE	ANTIOQUIA	SLR	YES	ANTIOQUIA	ELBAGRE	0	1	2020			187	ANTIOQUIA	1	NO					3	FREQUENTLY	0	NEVER	NO	NO		YES	YES	YES	YES	YES	NEGATIVE	0	NA	NEGATIVE	NA	NEGATIVE	NA	NEGATIVE	NA	NEGATIVE
2022042603703	EL BAGRE	1	Healthy	9	M	20	BANCO	MAGDALENA	SLR	YES	ANTIOQUIA	ELBAGRE	0	0				187	ANTIOQUIA	1	NO					0	NEVER	0	NEVER	NO	NO		YES	YES	YES	YES	YES	NEGATIVE	0	NA	NEGATIVE	NA	NEGATIVE	NA	NEGATIVE	NA	NEGATIVE
2022042603704	EL BAGRE	1	Healthy	10	M	20	MONTERIA	CORDOBA	SLR	YES	ANTIOQUIA	ELBAGRE	0	0				187	ANTIOQUIA	1	NO					3	FREQUENTLY	0	NEVER	NO	NO		YES	YES	YES	YES	YES	NEGATIVE	0	NA	NEGATIVE	NA	NEGATIVE	NA	NEGATIVE	NA	NEGATIVE
2022042603705	EL BAGRE	1	Healthy	11	M	20	CAUCASIA	ANTIOQUIA	SLR	YES	ANTIOQUIA	ELBAGRE	0	0				161	ANTIOQUIA	1	NO					1	RARELY	0	NEVER	NO	NO		YES	YES	YES	YES	YES	NEGATIVE	0	NA	NEGATIVE	NA	NEGATIVE	NA	NEGATIVE	NA	NEGATIVE
2022042603706	EL BAGRE	1	Healthy	12	M	20	ZARAGOZA	ANTIOQUIA	SLR	YES	ANTIOQUIA	ELBAGRE	0	0				187	ANTIOQUIA	1	NO					0	NEVER	0	NEVER	NO	NO		YES	YES	YES	YES	YES	NEGATIVE	0	NA	NEGATIVE	NA	NEGATIVE	NA	NEGATIVE	NA	NEGATIVE
2022042603707	EL BAGRE	1	Healthy	13	M	21	VALENCIA	CORDOBA	SLR	YES	ANTIOQUIA	ELBAGRE	0	0				161	ANTIOQUIA	1	NO					0	NEVER	0	NEVER	NO	NO		YES	YES	YES	YES	YES	NEGATIVE	0	NA	NEGATIVE	NA	NEGATIVE	NA	NEGATIVE	NA	NEGATIVE
2022042603708	EL BAGRE	1	Healthy	14	M	37	CHINACOTA	NSANTANDER	SV	YES	ANTIOQUIA	ELBAGRE	2	0	2004	2007		187	ANTIOQUIA	1	NO					0	NEVER	2	OCCASIONALLY	NO	YES	Amoxicillin	YES	YES	YES	YES	YES	NEGATIVE	0	NA	NEGATIVE	NA	NEGATIVE	NA	NEGATIVE	NA	NEGATIVE
2022042603709	EL BAGRE	1	Healthy	15	M	24	AYAPEL	CORDOBA	SLR	YES	ANTIOQUIA	ELBAGRE	0	0				10	ANTIOQUIA	1	NO					0	NEVER	2	OCCASIONALLY	NO	NO		YES	YES	YES	YES	YES	NEGATIVE	0	NA	NEGATIVE	NA	NEGATIVE	NA	NEGATIVE	NA	NEGATIVE
2022042603710	EL BAGRE	1	Healthy	16	M	20	ZARAGOZA	ANTIOQUIA	SLR	YES	ANTIOQUIA	ELBAGRE	0	0				187	ANTIOQUIA	1	NO					1	RARELY	1	RARELY	NO	NO		YES	YES	YES	YES	YES	NEGATIVE	0	NA	NEGATIVE	NA	NEGATIVE	NA	NEGATIVE	NA	NEGATIVE
2022042603711	EL BAGRE	1	Healthy	17	M	20	CAUCASIA	ANTIOQUIA	SLR	YES	ANTIOQUIA	ELBAGRE	1	0	2011			126	ANTIOQUIA	1	NO					2	OCCASIONALLY	2	OCCASIONALLY	NO	NO		YES	YES	YES	YES	YES	NEGATIVE	0	NA	NEGATIVE	NA	NEGATIVE	NA	NEGATIVE	NA	NEGATIVE
2022042603712	EL BAGRE	1	Healthy	18	M	19	MONTERIA	CORDOBA	SLR	YES	ANTIOQUIA	ELBAGRE	0	0				187	ANTIOQUIA	1	NO					3	FREQUENTLY	2	OCCASIONALLY	NO	NO		YES	YES	YES	YES	YES	NEGATIVE	0	NA	NEGATIVE	NA	NEGATIVE	NA	NEGATIVE	NA	NEGATIVE
2022042603713	EL BAGRE	2	Asymptomatic	19	M	19	SAHAGUN	CORDOBA	SLR	YES	ANTIOQUIA	ELBAGRE	1	1	2022			100	ANTIOQUIA	1	NO					2	OCCASIONALLY	0	NEVER	NO	NO		YES	YES	YES	YES	YES	POSITIVE	1	Pfalciparum	POSITIVE	Pfalciparum	NEGATIVE	NA	POSITIVE	Pfalciparum	POSITIVE	35.29	21.97
2022042603714	EL BAGRE	1	Healthy	20	M	19	BARANOA	ATLANTICO	SLR	YES	ANTIOQUIA	ELBAGRE	0	0				161	ANTIOQUIA	1	NO					3	FREQUENTLY	0	NEVER	NO	NO		YES	YES	YES	YES	YES	NEGATIVE	0	NA	NEGATIVE	NA	NEGATIVE	NA	NEGATIVE	NA	NEGATIVE
2022042603715	EL BAGRE	1	Healthy	21	M	21	SAHAGUN	CORDOBA	SLR	YES	ANTIOQUIA	ELBAGRE	0	0				126	ANTIOQUIA	1	NO					4	VERY_FREQUENTLY	0	NEVER	NO	NO		YES	YES	YES	YES	YES	NEGATIVE	0	NA	NEGATIVE	NA	NEGATIVE	NA	NEGATIVE	NA	NEGATIVE
2022042603716	EL BAGRE	1	Healthy	22	M	19	ZARAGOZA	ANTIOQUIA	SLR	YES	ANTIOQUIA	ELBAGRE	1	1	2021			62	ANTIOQUIA	1	NO					0	NEVER	0	NEVER	NO	NO		YES	YES	YES	YES	YES	NEGATIVE	0	NA	NEGATIVE	NA	NEGATIVE	NA	NEGATIVE	NA	NEGATIVE
2022042603717	EL BAGRE	1	Healthy	23	M	20	ELBAGRE	ANTIOQUIA	SLR	YES	ANTIOQUIA	ELBAGRE	1	0	2020			161	ANTIOQUIA	1	NO					3	FREQUENTLY	1	RARELY	NO	NO		YES	YES	YES	YES	YES	NEGATIVE	0	NA	NEGATIVE	NA	NEGATIVE	NA	NEGATIVE	NA	NEGATIVE
2022042603718	EL BAGRE	1	Healthy	24	M	20	MOMPOS	BOLIVAR	SLR	YES	ANTIOQUIA	ELBAGRE	2	2	2022	2022		187	ANTIOQUIA	2	NO					1	RARELY	1	RARELY	NO	NO		YES	YES	YES	YES	YES	NEGATIVE	0	NA	NEGATIVE	NA	NEGATIVE	NA	NEGATIVE	NA	NEGATIVE
2022042603719	EL BAGRE	2	Asymptomatic	25	M	19	MONTERIA	CORDOBA	SLR	YES	ANTIOQUIA	ELBAGRE	0	0				187	ANTIOQUIA	2	NO					3	FREQUENTLY	0	NEVER	NO	NO		YES	YES	YES	YES	YES	NEGATIVE	0	NA	NEGATIVE	NA	NEGATIVE	NA	POSITIVE	Pfalciparum	POSITIVE	33.68	21.48
2022042603720	EL BAGRE	1	Healthy	26	M	19	MONTERIA	CORDOBA	SLR	YES	ANTIOQUIA	ELBAGRE	0	0				187	ANTIOQUIA	2	NO					1	RARELY	1	RARELY	NO	NO		YES	YES	YES	YES	YES	NEGATIVE	0	NA	NEGATIVE	NA	NEGATIVE	NA	NEGATIVE	NA	NEGATIVE
2022042603721	EL BAGRE	1	Healthy	27	M	22	SINCELEJO	SUCRE	SLR	YES	ANTIOQUIA	ELBAGRE	1	1	2021			95	ANTIOQUIA	1	NO					4	VERY_FREQUENTLY	0	NEVER	NO	NO		YES	YES	YES	YES	YES	NEGATIVE	0	NA	NEGATIVE	NA	NEGATIVE	NA	NEGATIVE	NA	NEGATIVE
2022042603722	EL BAGRE	1	Healthy	28	M	19	SANMARCOS	SUCRE	SLR	YES	ANTIOQUIA	ELBAGRE	0	0				187	ANTIOQUIA	1	NO					1	RARELY	1	RARELY	NO	NO		YES	YES	YES	YES	YES	NEGATIVE	0	NA	NEGATIVE	NA	NEGATIVE	NA	NEGATIVE	NA	NEGATIVE
2022042603723	EL BAGRE	1	Healthy	29	M	22	MONTERIA	CORDOBA	SLR	YES	ANTIOQUIA	ELBAGRE	0	0				100	ANTIOQUIA	1	NO					4	VERY_FREQUENTLY	0	NEVER	NO	NO		YES	YES	YES	YES	YES	NEGATIVE	0	NA	NEGATIVE	NA	NEGATIVE	NA	NEGATIVE	NA	NEGATIVE
2022042603724	EL BAGRE	2	Asymptomatic	30	M	21	MONTERIA	CORDOBA	SLR	YES	ANTIOQUIA	ELBAGRE	0	0				100	ANTIOQUIA	1	NO					4	VERY_FREQUENTLY	0	NEVER	NO	NO		YES	YES	YES	YES	YES	NEGATIVE	0	NA	NEGATIVE	NA	NEGATIVE	NA	POSITIVE	Pvivax	POSITIVE	32.57	20.39
2022042603725	EL BAGRE	1	Healthy	31	M	19	TURBO	ANTIOQUIA	SLR	YES	ANTIOQUIA	ELBAGRE	0	0				126	ANTIOQUIA	1	NO					0	NEVER	0	NEVER	NO	YES	Doxycycline	YES	YES	YES	YES	YES	NEGATIVE	0	NA	NEGATIVE	NA	NEGATIVE	NA	NEGATIVE	NA	NEGATIVE
2022042603726	EL BAGRE	1	Healthy	32	M	22	NECHI	ANTIOQUIA	SLR	YES	ANTIOQUIA	ELBAGRE	0	0				69	ANTIOQUIA	1	NO					0	NEVER	0	NEVER	NO	NO		YES	YES	YES	YES	YES	NEGATIVE	0	NA	NEGATIVE	NA	NEGATIVE	NA	NEGATIVE	NA	NEGATIVE
2022042603727	EL BAGRE	1	Healthy	33	M	22	SANPELAYO	CORDOBA	SLR	YES	ANTIOQUIA	ELBAGRE	0	0				187	ANTIOQUIA	2	NO					3	FREQUENTLY	0	NEVER	NO	NO		YES	YES	YES	YES	YES	NEGATIVE	0	NA	NEGATIVE	NA	NEGATIVE	NA	NEGATIVE	NA	NEGATIVE
2022042603728	EL BAGRE	1	Healthy	34	M	20	MAJAGUAL	SUCRE	SLR	YES	ANTIOQUIA	ELBAGRE	0	0				187	ANTIOQUIA	2	NO					1	RARELY	3	FREQUENTLY	NO	NO		YES	YES	YES	YES	YES	NEGATIVE	0	NA	NEGATIVE	NA	NEGATIVE	NA	NEGATIVE	NA	NEGATIVE
2022042603729	EL BAGRE	1	Healthy	35	M	21	PLARICA	CORDOBA	SLR	YES	ANTIOQUIA	ELBAGRE	0	0				187	ANTIOQUIA	2	NO					2	OCCASIONALLY	1	RARELY	NO	NO		YES	YES	YES	YES	YES	NEGATIVE	0	NA	NEGATIVE	NA	NEGATIVE	NA	NEGATIVE	NA	NEGATIVE
2022042603730	EL BAGRE	1	Healthy	36	M	24	BOSCONIA	CESAR	SLR	YES	ANTIOQUIA	ELBAGRE	0	0				126	ANTIOQUIA	2	NO					3	FREQUENTLY	3	FREQUENTLY	NO	NO		YES	YES	YES	YES	YES	NEGATIVE	0	NA	NEGATIVE	NA	NEGATIVE	NA	NEGATIVE	NA	NEGATIVE
2022042603731	EL BAGRE	1	Healthy	37	M	22	MONTERIA	CORDOBA	SLR	YES	ANTIOQUIA	ELBAGRE	1	1	2021			126	ANTIOQUIA	1	NO					0	NEVER	1	RARELY	NO	YES	Cefalexin	YES	YES	YES	YES	YES	NEGATIVE	0	NA	NEGATIVE	NA	NEGATIVE	NA	NEGATIVE	NA	NEGATIVE
2022042603732	EL BAGRE	1	Healthy	38	M	22	MONTERIA	CORDOBA	SLR	YES	ANTIOQUIA	ELBAGRE	1	0	2018			217	ANTIOQUIA	2	NO					1	RARELY	1	RARELY	NO	NO		YES	YES	YES	YES	YES	NEGATIVE	0	NA	NEGATIVE	NA	NEGATIVE	NA	NEGATIVE	NA	NEGATIVE
2022042603733	EL BAGRE	1	Healthy	39	M	21	HealthyNOFRE	SUCRE	SLR	YES	ANTIOQUIA	ELBAGRE	0	0				126	ANTIOQUIA	1	NO					0	NEVER	0	NEVER	NO	NO		YES	YES	YES	YES	YES	NEGATIVE	0	NA	NEGATIVE	NA	NEGATIVE	NA	NEGATIVE	NA	NEGATIVE
2022042603734	EL BAGRE	1	Healthy	40	M	19	SINCELEJO	SUCRE	SLR	YES	ANTIOQUIA	ELBAGRE	0	0				126	ANTIOQUIA	1	NO					1	RARELY	1	RARELY	NO	NO		YES	YES	YES	YES	YES	NEGATIVE	0	NA	NEGATIVE	NA	NEGATIVE	NA	NEGATIVE	NA	NEGATIVE
2022042603735	EL BAGRE	2	Asymptomatic	41	M	23	MONTERIA	CORDOBA	SLR	YES	ANTIOQUIA	ELBAGRE	0	0				217	ANTIOQUIA	2	NO					2	OCCASIONALLY	1	RARELY	NO	NO		YES	YES	YES	YES	YES	NEGATIVE	0	NA	NEGATIVE	NA	NEGATIVE	NA	POSITIVE	Pvivax	POSITIVE	34.31	22.24
2022042603736	EL BAGRE	1	Healthy	42	M	19	NECHI	ANTIOQUIA	SLR	YES	ANTIOQUIA	ELBAGRE	0	0				126	ANTIOQUIA	2	NO					1	RARELY	1	RARELY	NO	NO		YES	YES	YES	YES	YES	NEGATIVE	0	NA	NEGATIVE	NA	NEGATIVE	NA	NEGATIVE	NA	NEGATIVE
2022042603737	EL BAGRE	1	Healthy	43	M	20	TIERRALTA	CORDOBA	SLR	YES	ANTIOQUIA	ELBAGRE	0	0				95	ANTIOQUIA	1	NO					0	NEVER	0	NEVER	NO	NO		YES	YES	YES	YES	YES	NEGATIVE	0	NA	NEGATIVE	NA	NEGATIVE	NA	NEGATIVE	NA	NEGATIVE
2022042603738	EL BAGRE	1	Healthy	44	M	22	MEDELLIN	ANTIOQUIA	SLR	YES	ANTIOQUIA	ELBAGRE	0	0				126	ANTIOQUIA	1	NO					0	NEVER	0	NEVER	NO	NO		YES	YES	YES	YES	YES	NEGATIVE	0	NA	NEGATIVE	NA	NEGATIVE	NA	NEGATIVE	NA	NEGATIVE
2022042603739	EL BAGRE	1	Healthy	45	M	20	BUENAVISTA	CORDOBA	SLR	YES	ANTIOQUIA	ELBAGRE	0	0				217	ANTIOQUIA	1	NO					2	OCCASIONALLY	1	RARELY	NO	NO		YES	YES	YES	YES	YES	NEGATIVE	0	NA	NEGATIVE	NA	NEGATIVE	NA	NEGATIVE	NA	NEGATIVE
2022042603740	EL BAGRE	1	Healthy	46	M	21	MONTERIA	CORDOBA	SLR	YES	ANTIOQUIA	ELBAGRE	0	0				126	ANTIOQUIA	1	NO					0	NEVER	0	NEVER	NO	NO		YES	YES	YES	YES	YES	NEGATIVE	0	NA	NEGATIVE	NA	NEGATIVE	NA	NEGATIVE	NA	NEGATIVE
2022042603741	EL BAGRE	1	Healthy	47	M	19	VALENCIA	CORDOBA	SLR	YES	ANTIOQUIA	ELBAGRE	0	0				156	ANTIOQUIA	2	NO					0	NEVER	0	NEVER	NO	NO		YES	YES	YES	YES	YES	NEGATIVE	0	NA	NEGATIVE	NA	NEGATIVE	NA	NEGATIVE	NA	NEGATIVE
2022042603742	EL BAGRE	1	Healthy	48	M	19	LORICA	CORDOBA	SLR	YES	ANTIOQUIA	ELBAGRE	0	0				217	ANTIOQUIA	2	NO					0	NEVER	0	NEVER	NO	NO		YES	YES	YES	YES	YES	NEGATIVE	0	NA	NEGATIVE	NA	NEGATIVE	NA	NEGATIVE	NA	NEGATIVE
2022042603744	EL BAGRE	2	Asymptomatic	50	M	22	ELBAGRE	ANTIOQUIA	SLR	YES	ANTIOQUIA	ELBAGRE	0	0				187	ANTIOQUIA	2	NO					2	OCCASIONALLY	2	OCCASIONALLY	NO	NO		YES	YES	YES	YES	YES	NEGATIVE	0	NA	NEGATIVE	NA	NEGATIVE	NA	POSITIVE	Pfalciparum	POSITIVE	35.17	20.73
2022042603745	EL BAGRE	1	Healthy	51	M	19	SOLEDAD	ATLANTICO	SLR	YES	ANTIOQUIA	ELBAGRE	0	0				95	ANTIOQUIA	1	NO					0	NEVER	0	NEVER	NO	NO		YES	YES	YES	YES	YES	NEGATIVE	0	NA	NEGATIVE	NA	NEGATIVE	NA	NEGATIVE	NA	NEGATIVE
2022042603746	EL BAGRE	1	Healthy	52	M	19	TIERRALTA	CORDOBA	SLR	YES	ANTIOQUIA	ELBAGRE	1	1	2022			126	ANTIOQUIA	1	NO					2	OCCASIONALLY	2	OCCASIONALLY	NO	NO		YES	YES	YES	YES	YES	NEGATIVE	0	NA	NEGATIVE	NA	NEGATIVE	NA	NEGATIVE	NA	NEGATIVE
2022050303501	TUMACO	1	Healthy	1	M	27	BOGOTA	CMARCA	CP	YES	NARINO	TUMACO	0	0				187	RISA-NARINO	2	YES	RISARALDA	PEREIRA			3	FREQUENTLY	1	RARELY	NO	NO		YES	YES	YES	YES	YES	NEGATIVE	0	NA	NEGATIVE	NA	NEGATIVE	NA	NEGATIVE	NA	NEGATIVE
2022050303502	TUMACO	1	Healthy	2	M	35	CANDELARIA	VCAUCA	SS	YES	NARINO	TUMACO	0	0							NO					0	NEVER	0	NEVER	NO	NO		YES	YES	YES	YES	YES	NEGATIVE	0	NA	NEGATIVE	NA	NEGATIVE	NA	NEGATIVE	NA	NEGATIVE
2022050303503	TUMACO	1	Healthy	3	M	29	BUCARAMANGA	SANTANDER	SLP	YES	NARINO	TUMACO	0	0				61	NARINO	2	YES	NSANTANDER	CUCUTA			1	RARELY	3	FREQUENTLY	NO	NO		YES	YES	YES	YES	YES	NEGATIVE	0	NA	NEGATIVE	NA	NEGATIVE	NA	NEGATIVE	NA	NEGATIVE
2022050303504	TUMACO	1	Healthy	4	M	32	MILAN	CAQUETA	SLP	YES	NARINO	TUMACO	0	0				64	NARINO	2	YES	CAQUETA	FLORENCIA			0	NEVER	3	FREQUENTLY	NO	NO		YES	YES	YES	YES	YES	NEGATIVE	0	NA	NEGATIVE	NA	NEGATIVE	NA	NEGATIVE	NA	NEGATIVE
2022050303505	TUMACO	1	Healthy	5	M	26	SANMIGUEL	PUTUMAYO	SLP	YES	NARINO	TUMACO	0	0				95	NARINO	1	YES	PUTUMAYO	SAN MIGUEL			1	RARELY	1	RARELY	NO	YES	Azithromycin	YES	YES	YES	YES	YES	NEGATIVE	0	NA	NEGATIVE	NA	NEGATIVE	NA	NEGATIVE	NA	NEGATIVE
2022050303506	TUMACO	1	Healthy	6	M	23	SOLITA	CAQUETA	SLP	YES	NARINO	TUMACO	0	0				64	NARINO	2	YES	PUTUMAYO	MOCOA			2	OCCASIONALLY	2	OCCASIONALLY	NO	NO		YES	YES	YES	YES	YES	NEGATIVE	0	NA	NEGATIVE	NA	NEGATIVE	NA	NEGATIVE	NA	NEGATIVE
2022050303507	TUMACO	1	Healthy	7	M	25	TUNJA	BOYACA	SLP	YES	NARINO	TUMACO	1	0	2018			64	NARINO	2	YES	BOYACA	TUNJA			0	NEVER	0	NEVER	NO	NO		YES	YES	YES	YES	YES	NEGATIVE	0	NA	NEGATIVE	NA	NEGATIVE	NA	NEGATIVE	NA	NEGATIVE
2022050303508	TUMACO	1	Healthy	8	M	40	SAMPUES	SUCRE	SLP	YES	NARINO	TUMACO	3	0	2004	2007	2009	95	NARINO	1	YES	SUCRE	SAMPUES			2	OCCASIONALLY	2	OCCASIONALLY	NO	NO		YES	YES	YES	YES	YES	NEGATIVE	0	NA	NEGATIVE	NA	NEGATIVE	NA	NEGATIVE	NA	NEGATIVE
2022050303509	TUMACO	1	Healthy	9	M	30	BUENAVENTURA	VALLE	SLP	YES	NARINO	TUMACO	1	0				64	NARINO	2	YES	NARINO	PASTO			0	NEVER	3	FREQUENTLY	NO	NO		YES	YES	YES	YES	YES	NEGATIVE	0	NA	NEGATIVE	NA	NEGATIVE	NA	NEGATIVE	NA	NEGATIVE
2022050303510	TUMACO	1	Healthy	10	M	23	PUERTOASIS	PUTUMAYO	SLP	YES	NARINO	TUMACO	0	0				64	NARINO	2	YES	PUTUMAYO	PUERTOASIS			3	FREQUENTLY	2	OCCASIONALLY	NO	NO		YES	YES	YES	YES	YES	NEGATIVE	0	NA	NEGATIVE	NA	NEGATIVE	NA	NEGATIVE	NA	NEGATIVE
2022050303511	TUMACO	1	Healthy	11	M	30	ALBAN	CMARCA	SLP	YES	NARINO	TUMACO	0	0				21	NARINO	1	YES	CAQUETA	SANJOSE			2	OCCASIONALLY	3	FREQUENTLY	NO	NO		YES	YES	YES	YES	YES	NEGATIVE	0	NA	NEGATIVE	NA	NEGATIVE	NA	NEGATIVE	NA	NEGATIVE
2022050303512	TUMACO	1	Healthy	12	M	32	CERETE	CORDOBA	SLP	YES	NARINO	TUMACO	1	0	2017			64	NARINO	2	YES	CORDOBA	CERETE			0	NEVER	0	NEVER	NO	NO		YES	YES	YES	YES	YES	NEGATIVE	0	NA	NEGATIVE	NA	NEGATIVE	NA	NEGATIVE	NA	NEGATIVE
2022050303513	TUMACO	1	Healthy	13	M	24	ORITO	PUTUMAYO	SLP	YES	NARINO	TUMACO	0	0				64	NARINO	2	YES	PUTUMAYO	ORITO			0	NEVER	0	NEVER	NO	NO		YES	YES	YES	YES	YES	NEGATIVE	0	NA	NEGATIVE	NA	NEGATIVE	NA	NEGATIVE	NA	NEGATIVE
2022050303514	TUMACO	2	Asymptomatic	14	M	33	CAUCASIA	ANTIOQUIA	SLP	YES	NARINO	TUMACO	1	0							YES	ANTIOQUIA	EL BAGRE			3	FREQUENTLY	2	OCCASIONALLY	NO	NO		YES	YES	YES	YES	YES	NEGATIVE	0	NA	NEGATIVE	NA	NEGATIVE	NA	POSITIVE	Pfalciparum	POSITIVE	36.40	23.83
2022050303515	TUMACO	1	Healthy	15	M	31	TIERRALTA	CORDOBA	SLP	YES	NARINO	TUMACO	0	0				18	NARINO	1	YES	CORDOBA	TIERRALTA			2	OCCASIONALLY	2	OCCASIONALLY	NO	NO		YES	YES	YES	YES	YES	NEGATIVE	0	NA	NEGATIVE	NA	NEGATIVE	NA	NEGATIVE	NA	NEGATIVE
2022050303516	TUMACO	1	Healthy	16	M	29	LAPALMA	CMARCA	SLP	YES	NARINO	TUMACO	0	0							YES	CMARCA	LAPALMA			1	RARELY	3	FREQUENTLY	NO	NO		YES	YES	YES	YES	YES	NEGATIVE	0	NA	NEGATIVE	NA	NEGATIVE	NA	NEGATIVE	NA	NEGATIVE
2022050303517	TUMACO	1	Healthy	17	M	21	DURANIA	NSANTANDER	SLP	YES	NARINO	TUMACO	0	0				156	NARINO	1	YES	NSANTANDER				0	NEVER	0	NEVER	NO	NO		YES	YES	YES	YES	YES	NEGATIVE	0	NA	NEGATIVE	NA	NEGATIVE	NA	NEGATIVE	NA	NEGATIVE
2022050303518	TUMACO	1	Healthy	18	M	27	NECOCLI	ANTIOQUIA	SLP	YES	NARINO	TUMACO	0	0				64	NARINO	2	YES	ATLANTICO	BQUILLA			0	NEVER	3	FREQUENTLY	NO	NO		YES	YES	YES	YES	YES	NEGATIVE	0	NA	NEGATIVE	NA	NEGATIVE	NA	NEGATIVE	NA	NEGATIVE
2022050303519	TUMACO	1	Healthy	19	M	33	TIERRALTA	CORDOBA	SLP	YES	NARINO	TUMACO	3	0	2009	2010	2010	92	NARINO	2	YES	CORDOBA	MONTERIA			1	RARELY	4	VERY_FREQUENTLY	NO	NO		YES	YES	YES	YES	YES	NEGATIVE	0	NA	NEGATIVE	NA	NEGATIVE	NA	NEGATIVE	NA	NEGATIVE
2022050303520	TUMACO	1	Healthy	22	M	33	SANESTANISLAO	BOLIVAR	SS	YES	NARINO	TUMACO	1	0	2015			187	NARINO	1	YES	CALDAS	MANIZALES			2	OCCASIONALLY	4	VERY_FREQUENTLY	NO	NO		YES	YES	YES	YES	YES	NEGATIVE	0	NA	NEGATIVE	NA	NEGATIVE	NA	NEGATIVE	NA	NEGATIVE
2022050303521	TUMACO	1	Healthy	23	M	31	PAEZ	CAUCA	SLP	YES	NARINO	TUMACO	0	0				21	NARINO	1	YES	HUILA	PITALITO			0	NEVER	3	FREQUENTLY	NO	NO		YES	YES	YES	YES	YES	NEGATIVE	0	NA	NEGATIVE	NA	NEGATIVE	NA	NEGATIVE	NA	NEGATIVE
2022050303522	TUMACO	1	Healthy	24	M	31	PLANETARICA	CORDOBA	SLP	YES	NARINO	TUMACO	1	0	2016			217	NARINO	2	YES	CORDOBA	PLANETARICA			1	RARELY	1	RARELY	NO	NO		YES	YES	YES	YES	YES	NEGATIVE	0	NA	NEGATIVE	NA	NEGATIVE	NA	NEGATIVE	NA	NEGATIVE
2022050303523	TUMACO	1	Healthy	25	M	24	SUCRE	SUCRE	C3	YES	NARINO	TUMACO	1	0	2019			126	NARINO	1	YES	CAQUETA	FLORENCIA			0	NEVER	3	FREQUENTLY	NO	NO		YES	YES	YES	YES	YES	NEGATIVE	0	NA	NEGATIVE	NA	NEGATIVE	NA	NEGATIVE	NA	NEGATIVE
2022050303524	TUMACO	1	Healthy	26	M	31	GAMARRA	CESAR	SLP	YES	NARINO	TUMACO	0	0				64	NARINO	2	YES	CESAR	AGUACHICA			0	NEVER	1	RARELY	NO	YES	Amoxicillin	YES	YES	YES	YES	YES	NEGATIVE	0	NA	NEGATIVE	NA	NEGATIVE	NA	NEGATIVE	NA	NEGATIVE
2022050303525	TUMACO	1	Healthy	27	M	39	FLORENCIA	CAQUETA	SLP	YES	NARINO	TUMACO	0	0				64	NARINO	2	YES	CAQUETA	FLORENCIA			0	NEVER	3	FREQUENTLY	NO	NO		YES	YES	YES	YES	YES	NEGATIVE	0	NA	NEGATIVE	NA	NEGATIVE	NA	NEGATIVE	NA	NEGATIVE
2022050303526	TUMACO	1	Healthy	28	M	21	CAREPA	ANTIOQUIA	SLP	YES	NARINO	TUMACO	0	0				95	NARINO	1	YES	ANTIOQUIA	CHIGORODO			2	OCCASIONALLY	1	RARELY	NO	NO		YES	YES	YES	YES	YES	NEGATIVE	0	NA	NEGATIVE	NA	NEGATIVE	NA	NEGATIVE	NA	NEGATIVE
2022050303527	TUMACO	1	Healthy	29	M	32	BALBOA	CAUCA	SLP	YES	NARINO	TUMACO	1	0	2000			92	NARINO	2	YES	CAUCA	BALBOA			4	VERY_FREQUENTLY	4	VERY_FREQUENTLY	NO	NO		YES	YES	YES	YES	YES	NEGATIVE	0	NA	NEGATIVE	NA	NEGATIVE	NA	NEGATIVE	NA	NEGATIVE
2022050303528	TUMACO	1	Healthy	30	M	31	ARBOLETES	ANTIOQUIA	SLP	YES	NARINO	TUMACO	2	0	1996	2007		92	NARINO	2	YES	ANTIOQUIA	ARBOLETES			1	RARELY	4	VERY_FREQUENTLY	NO	NO		YES	YES	YES	YES	YES	NEGATIVE	0	NA	NEGATIVE	NA	NEGATIVE	NA	NEGATIVE	NA	NEGATIVE
2022050303529	TUMACO	1	Healthy	31	M	25	PTOLEGUIZA	PUTUMAYO	SLP	YES	NARINO	TUMACO	1	1	2021			64	NARINO	2	YES	PUTUMAYO	PTOLEGUIZAMO			0	NEVER	2	OCCASIONALLY	NO	NO		YES	YES	YES	YES	YES	NEGATIVE	0	NA	NEGATIVE	NA	NEGATIVE	NA	NEGATIVE	NA	NEGATIVE
2022050303530	TUMACO	1	Healthy	34	M	27	CHIMA	CORDOBA	SLP	YES	NARINO	TUMACO	0	0				92	NARINO	2	YES	ATLANTICO	BQUILLA			1	RARELY	4	VERY_FREQUENTLY	NO	NO		YES	YES	YES	YES	YES	NEGATIVE	0	NA	NEGATIVE	NA	NEGATIVE	NA	NEGATIVE	NA	NEGATIVE
2022050303531	TUMACO	1	Healthy	35	M	21	CARTAGENA	BOLIVAR	SLP	YES	NARINO	TUMACO	0	0				64	NARINO	2	YES	BOLIVAR	CARTAGENA			0	NEVER	0	NEVER	NO	NO		YES	YES	YES	YES	YES	NEGATIVE	0	NA	NEGATIVE	NA	NEGATIVE	NA	NEGATIVE	NA	NEGATIVE
2022050303532	TUMACO	1	Healthy	36	M	35	GAMARRA	CESAR	SLP	YES	NARINO	TUMACO	1	0	2020			126	NARINO	2	YES	CESAR	PALANQUILLO			3	FREQUENTLY	3	FREQUENTLY	NO	NO		YES	YES	YES	YES	YES	NEGATIVE	0	NA	NEGATIVE	NA	NEGATIVE	NA	NEGATIVE	NA	NEGATIVE
2022050303533	TUMACO	1	Healthy	37	M	34	BOLIVAR	CAUCA	SLP	YES	NARINO	TUMACO	1	1	2021			218	NARINO	3	YES	CAUCA	POPAYAN			4	VERY_FREQUENTLY	4	VERY_FREQUENTLY	YES	NO		YES	YES	YES	YES	YES	NEGATIVE	0	NA	NEGATIVE	NA	NEGATIVE	NA	NEGATIVE	NA	NEGATIVE
2022050303534	TUMACO	1	Healthy	38	M	29	VILLARICA	CAUCA	SLP	YES	NARINO	TUMACO	0	0				64	NARINO	1	NO					4	VERY_FREQUENTLY	4	VERY_FREQUENTLY	YES	NO		YES	YES	YES	YES	YES	NEGATIVE	0	NA	NEGATIVE	NA	NEGATIVE	NA	NEGATIVE	NA	NEGATIVE
2022050303535	TUMACO	1	Healthy	39	M	35	SEVILLA	VCAUCA	SLP	YES	NARINO	TUMACO	1	1	2020			95	NARINO	2	NO					4	VERY_FREQUENTLY	4	VERY_FREQUENTLY	YES	YES	Amoxicillin	YES	YES	YES	YES	YES	NEGATIVE	0	NA	NEGATIVE	NA	NEGATIVE	NA	NEGATIVE	NA	NEGATIVE
2022050303536	TUMACO	1	Healthy	40	M	28	ZARZAL	VCAUCA	SLP	YES	NARINO	TUMACO	1	1	2022			64	NARINO	2	NO					4	VERY_FREQUENTLY	4	VERY_FREQUENTLY	YES	NO		YES	YES	YES	YES	YES	NEGATIVE	0	NA	NEGATIVE	NA	NEGATIVE	NA	NEGATIVE	NA	NEGATIVE
2022050303537	TUMACO	1	Healthy	41	M	30	SANAGUSTIN	HUILA	SLP	YES	NARINO	TUMACO	2	1	2022			64	NARINO	2	NO					4	VERY_FREQUENTLY	4	VERY_FREQUENTLY	YES	NO		YES	YES	YES	YES	YES	NEGATIVE	0	NA	NEGATIVE	NA	NEGATIVE	NA	NEGATIVE	NA	NEGATIVE
2022050303539	TUMACO	1	Healthy	43	M	30	CARTAGO	VCAUCA	SLP	YES	NARINO	TUMACO	5	0				187	NARINO	1	NO					4	VERY_FREQUENTLY	4	VERY_FREQUENTLY	YES	NO		YES	YES	YES	YES	YES	NEGATIVE	0	NA	NEGATIVE	NA	NEGATIVE	NA	NEGATIVE	NA	NEGATIVE
2022050303541	TUMACO	1	Healthy	46	M	35	LEIVA	NARINO	SLP	YES	NARINO	TUMACO	0	0				187	NARINO	2	NO					4	VERY_FREQUENTLY	4	VERY_FREQUENTLY	YES	YES	Azithromycin	YES	YES	YES	YES	YES	NEGATIVE	0	NA	NEGATIVE	NA	NEGATIVE	NA	NEGATIVE	NA	NEGATIVE
2022050303542	TUMACO	1	Healthy	47	M	23	SANTAMARTA	MAGDALENA	SLP	YES	NARINO	TUMACO	0	0				95	NARINO	1	NO					4	VERY_FREQUENTLY	4	VERY_FREQUENTLY	YES	NO		YES	YES	YES	YES	YES	NEGATIVE	0	NA	NEGATIVE	NA	NEGATIVE	NA	NEGATIVE	NA	NEGATIVE
2022050303543	TUMACO	1	Healthy	48	M	36	SINCELEJO	SUCRE	SLP	YES	NARINO	TUMACO	2	0	2005	2005		217	NARINO	1	YES	NARINO	TUMACO			4	VERY_FREQUENTLY	4	VERY_FREQUENTLY	YES	NO		YES	YES	YES	YES	YES	NEGATIVE	0	NA	NEGATIVE	NA	NEGATIVE	NA	NEGATIVE	NA	NEGATIVE
2022050303544	TUMACO	1	Healthy	49	M	36	GUARANDA	SUCRE	SLP	YES	NARINO	TUMACO	0	0				95	NARINO	1	NO					3	FREQUENTLY	1	RARELY	NO	NO		YES	YES	YES	YES	YES	NEGATIVE	0	NA	NEGATIVE	NA	NEGATIVE	NA	NEGATIVE	NA	NEGATIVE
2022050303545	TUMACO	1	Healthy	50	M	33	SANTUMACO	NARINO	SLP	YES	NARINO	TUMACO	0	0				95	NARINO	2	NO					4	VERY_FREQUENTLY	2	OCCASIONALLY	NO	NO		YES	YES	YES	YES	YES	NEGATIVE	0	NA	NEGATIVE	NA	NEGATIVE	NA	NEGATIVE	NA	NEGATIVE
2022050303546	TUMACO	1	Healthy	51	M	29	POPAYAN	CAUCA	SLP	YES	NARINO	TUMACO	1	1	2020			217	NARINO	1	NO					3	FREQUENTLY	2	OCCASIONALLY	NO	NO		YES	YES	YES	YES	YES	NEGATIVE	0	NA	NEGATIVE	NA	NEGATIVE	NA	NEGATIVE	NA	NEGATIVE
2022050303547	TUMACO	1	Healthy	52	M	32	PRADERA	VCAUCA	SLP	YES	NARINO	TUMACO	1	0	2019			90	NARINO	1	NO					3	FREQUENTLY	2	OCCASIONALLY	NO	NO		YES	YES	YES	YES	YES	NEGATIVE	0	NA	NEGATIVE	NA	NEGATIVE	NA	NEGATIVE	NA	NEGATIVE
2022050303549	TUMACO	1	Healthy	54	M	26	CALI	VCAUCA	SLP	YES	NARINO	TUMACO	0	0				95	NARINO	1	NO					3	FREQUENTLY	2	OCCASIONALLY	NO	NO		YES	YES	YES	YES	YES	NEGATIVE	0	NA	NEGATIVE	NA	NEGATIVE	NA	NEGATIVE	NA	NEGATIVE
2022050303550	TUMACO	1	Healthy	55	M	34	MARSELLA	RISARALDA	SLP	YES	NARINO	TUMACO	3	1	2010	2018	2020	95	NARINO	1	NO					3	FREQUENTLY	3	FREQUENTLY	NO	YES	Dicloxacillin	YES	YES	YES	YES	YES	NEGATIVE	0	NA	NEGATIVE	NA	NEGATIVE	NA	NEGATIVE	NA	NEGATIVE
2022050303551	TUMACO	1	Healthy	56	M	29	BOGOTA	BOGOTA	SLP	YES	NARINO	TUMACO	0	0				14	NARINO	1	NO					3	FREQUENTLY	3	FREQUENTLY	NO	NO		YES	YES	YES	YES	YES	NEGATIVE	0	NA	NEGATIVE	NA	NEGATIVE	NA	NEGATIVE	NA	NEGATIVE
2022050303552	TUMACO	1	Healthy	57	M	27	LA PAZ	SANTANDER	SLP	YES	NARINO	TUMACO	3	0	2018	2019	2019	64	NARINO	1	NO					3	FREQUENTLY	1	RARELY	NO	NO		YES	YES	YES	YES	YES	NEGATIVE	0	NA	NEGATIVE	NA	NEGATIVE	NA	NEGATIVE	NA	NEGATIVE
2022050303553	TUMACO	1	Healthy	58	M	29	LA SIERRA	CAUCA	SLP	YES	NARINO	TUMACO	0	0				95	NARINO	1	YES	VCAUCA	CALI			4	VERY_FREQUENTLY	4	VERY_FREQUENTLY	NO	NO		YES	YES	YES	YES	YES	NEGATIVE	0	NA	NEGATIVE	NA	NEGATIVE	NA	NEGATIVE	NA	NEGATIVE
2022050303554	TUMACO	1	Healthy	59	M	29	BUCARAMANGA	SANTANDER	SLP	YES	NARINO	TUMACO	0	0				156	NARINO	1	NO					4	VERY_FREQUENTLY	0	NEVER	NO	NO		YES	YES	YES	YES	YES	NEGATIVE	0	NA	NEGATIVE	NA	NEGATIVE	NA	NEGATIVE	NA	NEGATIVE
2022050303555	TUMACO	1	Healthy	60	M	29	FUNDACION	MAGDALENA	SLP	YES	NARINO	TUMACO	0	0				468	NARINO	1	NO					4	VERY_FREQUENTLY	4	VERY_FREQUENTLY	NO	NO		YES	YES	YES	YES	YES	NEGATIVE	0	NA	NEGATIVE	NA	NEGATIVE	NA	NEGATIVE	NA	NEGATIVE
2022050303556	TUMACO	1	Healthy	61	M	35	CALDONO	CAUCA	SLP	YES	NARINO	TUMACO	0	0				69	NARINO	1	NO					4	VERY_FREQUENTLY	3	FREQUENTLY	NO	NO		YES	YES	YES	YES	YES	NEGATIVE	0	NA	NEGATIVE	NA	NEGATIVE	NA	NEGATIVE	NA	NEGATIVE
2022050303557	TUMACO	1	Healthy	62	M	36	POPAYAN	CAUCA	SLP	YES	NARINO	TUMACO	0	0				95	NARINO	1	NO					4	VERY_FREQUENTLY	3	FREQUENTLY	YES	YES	Amoxicillin	YES	YES	YES	YES	YES	NEGATIVE	0	NA	NEGATIVE	NA	NEGATIVE	NA	NEGATIVE	NA	NEGATIVE
2022050303558	TUMACO	1	Healthy	63	M	34	SANTUMACO	NARINO	SLP	YES	NARINO	TUMACO	1	0	2016			156	NARINO	1	NO					4	VERY_FREQUENTLY	3	FREQUENTLY	NO	NO		YES	YES	YES	YES	YES	NEGATIVE	0	NA	NEGATIVE	NA	NEGATIVE	NA	NEGATIVE	NA	NEGATIVE
2022050303559	TUMACO	1	Healthy	65	M	27	BQUILLA	ATLANTICO	SLP	YES	NARINO	TUMACO	0	0				95	NARINO	2	NO					3	FREQUENTLY	3	FREQUENTLY	NO	NO		YES	YES	YES	YES	YES	NEGATIVE	0	NA	NEGATIVE	NA	NEGATIVE	NA	NEGATIVE	NA	NEGATIVE
2022050303560	TUMACO	1	Healthy	66	M	31	BUENAVENTURA	VCAUCA	SLP	YES	NARINO	TUMACO	0	0				64	NARINO	2	YES	NARINO	PASTO			4	VERY_FREQUENTLY	3	FREQUENTLY	NO	NO		YES	YES	YES	YES	YES	NEGATIVE	0	NA	NEGATIVE	NA	NEGATIVE	NA	NEGATIVE	NA	NEGATIVE
2022050303561	TUMACO	1	Healthy	68	M	34	BOLIVAR	CAUCA	SLP	YES	NARINO	TUMACO	1	1	2020			64	NARINO	2	YES	CAUCA	POPAYAN			4	VERY_FREQUENTLY	3	FREQUENTLY	NO	YES	Cefalexin	YES	YES	YES	YES	YES	NEGATIVE	0	NA	NEGATIVE	NA	NEGATIVE	NA	NEGATIVE	NA	NEGATIVE
2022050303562	TUMACO	1	Healthy	70	M	27	FUNES	NARINO	SLP	YES	NARINO	TUMACO	0	0							NO					3	FREQUENTLY	2	OCCASIONALLY	NO	NO		YES	YES	YES	YES	YES	NEGATIVE	0	NA	NEGATIVE	NA	NEGATIVE	NA	NEGATIVE	NA	NEGATIVE
2022050303563	TUMACO	1	Healthy	71	M	35	AGUADAS	CALDAS	SLP	YES	NARINO	TUMACO	0	0				95	NARINO	2	YES	CALDAS	AGUADAS			3	FREQUENTLY	1	RARELY	NO	NO		YES	YES	YES	YES	YES	NEGATIVE	0	NA	NEGATIVE	NA	NEGATIVE	NA	NEGATIVE	NA	NEGATIVE
2022050303564	TUMACO	1	Healthy	72	M	37	BOGOTA	BOGOTA	SLP	YES	NARINO	TUMACO	0	0				95	NARINO	1	NO					3	FREQUENTLY	2	OCCASIONALLY	YES	NO		YES	YES	YES	YES	YES	NEGATIVE	0	NA	NEGATIVE	NA	NEGATIVE	NA	NEGATIVE	NA	NEGATIVE
2022050303565	TUMACO	1	Healthy	73	M	22	TUMACO	NARINO	SLP	YES	NARINO	TUMACO	0	0				61	NARINO	1	NO					4	VERY_FREQUENTLY	1	RARELY	NO	NO		YES	YES	YES	YES	YES	NEGATIVE	0	NA	NEGATIVE	NA	NEGATIVE	NA	NEGATIVE	NA	NEGATIVE
2022050303566	TUMACO	1	Healthy	74	M	21	BQUILLA	ATLANTICO	SLP	YES	NARINO	TUMACO	0	0				61	NARINO	1	NO					4	VERY_FREQUENTLY	1	RARELY	NO	NO		YES	YES	YES	YES	YES	NEGATIVE	0	NA	NEGATIVE	NA	NEGATIVE	NA	NEGATIVE	NA	NEGATIVE
2022050303567	TUMACO	1	Healthy	75	M	21	MONTERIA	CORDOBA	SLP	YES	NARINO	TUMACO	1	0	2019			156	NARINO	2	NO					3	FREQUENTLY	3	FREQUENTLY	NO	NO		YES	YES	YES	YES	YES	NEGATIVE	0	NA	NEGATIVE	NA	NEGATIVE	NA	NEGATIVE	NA	NEGATIVE
2022050303568	TUMACO	1	Healthy	76	M	21	PAZARIPORO	CASANARE	SLP	YES	NARINO	TUMACO	0	0				61	NARINO	1	NO					4	VERY_FREQUENTLY	0	NEVER	NO	NO		YES	YES	YES	YES	YES	NEGATIVE	0	NA	NEGATIVE	NA	NEGATIVE	NA	NEGATIVE	NA	NEGATIVE
2022050303569	TUMACO	1	Healthy	77	M	29	GBUGA	VCAUCA	SLP	YES	NARINO	TUMACO	0	0				31	NARINO	1	NO					4	VERY_FREQUENTLY	3	FREQUENTLY	NO	NO		YES	YES	YES	YES	YES	NEGATIVE	0	NA	NEGATIVE	NA	NEGATIVE	NA	NEGATIVE	NA	NEGATIVE
2022050303570	TUMACO	1	Healthy	78	M	23	CIENAGA	MAGDALENA	SLP	YES	NARINO	TUMACO	0	0				61	NARINO	1	NO					4	VERY_FREQUENTLY	4	VERY_FREQUENTLY	NO	NO		YES	YES	YES	YES	YES	NEGATIVE	0	NA	NEGATIVE	NA	NEGATIVE	NA	NEGATIVE	NA	NEGATIVE
2022050303571	TUMACO	1	Healthy	80	M	30	MANIZALES	CALDAS	SLP	YES	NARINO	TUMACO	1	0	2017			40	NARINO	1	NO					4	VERY_FREQUENTLY	1	RARELY	NO	NO		YES	YES	YES	YES	YES	NEGATIVE	0	NA	NEGATIVE	NA	NEGATIVE	NA	NEGATIVE	NA	NEGATIVE
2022050303572	TUMACO	1	Healthy	81	M	36	QUINCHIA	RISARALDA	SLP	YES	NARINO	TUMACO	0	0				156	NARINO	1	NO					4	VERY_FREQUENTLY	2	OCCASIONALLY	NO	NO		YES	YES	YES	YES	YES	NEGATIVE	0	NA	NEGATIVE	NA	NEGATIVE	NA	NEGATIVE	NA	NEGATIVE
2022050303573	TUMACO	1	Healthy	82	M	21	MELGAR	TOLIMA	SLP	YES	NARINO	TUMACO	0	0				126	NARINO	2	NO					2	OCCASIONALLY	0	NEVER	NO	NO		YES	YES	YES	YES	YES	NEGATIVE	0	NA	NEGATIVE	NA	NEGATIVE	NA	NEGATIVE	NA	NEGATIVE
2022050303575	TUMACO	1	Healthy	83	M	22	BQUILLA	ATLANTICO	SLP	YES	NARINO	TUMACO	0	0				62	NARINO	1	NO					0	NEVER	3	FREQUENTLY	NO	NO		YES	YES	YES	YES	YES	NEGATIVE	0	NA	NEGATIVE	NA	NEGATIVE	NA	NEGATIVE	NA	NEGATIVE
2022050303576	TUMACO	1	Healthy	84	M	26	MEDELLIN	ANTIOQUIA	SLP	YES	NARINO	TUMACO	0	0				126	NARINO	2	NO					2	OCCASIONALLY	2	OCCASIONALLY	NO	NO		YES	YES	YES	YES	YES	NEGATIVE	0	NA	NEGATIVE	NA	NEGATIVE	NA	NEGATIVE	NA	NEGATIVE
2022050303577	TUMACO	1	Healthy	85	M	21	PUEBLOVIEJO	MAGDALENA	SLP	YES	NARINO	TUMACO	0	0				187	NARINO	2	NO					3	FREQUENTLY	3	FREQUENTLY	NO	UNKNOWN		YES	YES	YES	YES	YES	NEGATIVE	0	NA	NEGATIVE	NA	NEGATIVE	NA	NEGATIVE	NA	NEGATIVE
2022050303578	TUMACO	1	Healthy	86	M	22	CHAPARRAL	TOLIMA	SLP	YES	NARINO	TUMACO	0	0				126	NARINO	2	NO					2	OCCASIONALLY	3	FREQUENTLY	NO	NO		YES	YES	YES	YES	YES	NEGATIVE	0	NA	NEGATIVE	NA	NEGATIVE	NA	NEGATIVE	NA	NEGATIVE
2022050303579	TUMACO	1	Healthy	87	M	20	CHIQQUIRA	BOYACA	SLP	YES	NARINO	TUMACO	0	0				187	NARINO	2	NO					3	FREQUENTLY	3	FREQUENTLY	NO	NO		YES	YES	YES	YES	YES	NEGATIVE	0	NA	NEGATIVE	NA	NEGATIVE	NA	NEGATIVE	NA	NEGATIVE
2022050303580	TUMACO	1	Healthy	88	M	20	JESUSMARIA	SANTANDER	SLP	YES	NARINO	TUMACO	0	0				121	NARINO	2	NO					3	FREQUENTLY	3	FREQUENTLY	NO	NO		YES	YES	YES	YES	YES	NEGATIVE	0	NA	NEGATIVE	NA	NEGATIVE	NA	NEGATIVE	NA	NEGATIVE
2022050303581	TUMACO	1	Healthy	89	M	21	UNION	SUCRE	SLP	YES	NARINO	TUMACO	1	1	2022			126	NARINO	2	NO					3	FREQUENTLY	3	FREQUENTLY	NO	NO		YES	YES	YES	YES	YES	NEGATIVE	0	NA	NEGATIVE	NA	NEGATIVE	NA	NEGATIVE	NA	NEGATIVE
2022050303582	TUMACO	2	Asymptomatic	90	M	20	BOGOTA	BOGOTA	SLP	YES	NARINO	TUMACO	0	0				156	NARINO	2	NO					3	FREQUENTLY	3	FREQUENTLY	NO	NO		YES	YES	YES	YES	YES	NEGATIVE	0	NA	NEGATIVE	NA	NEGATIVE	NA	POSITIVE	Pfalciparum	POSITIVE	37.07	22.16
2022050303584	TUMACO	1	Healthy	92	M	20	CHIQQUIRA	BOYACA	SLP	YES	NARINO	TUMACO	0	0				126	NARINO	2	NO					3	FREQUENTLY	3	FREQUENTLY	NO	NO		YES	YES	YES	YES	YES	NEGATIVE	0	NA	NEGATIVE	NA	NEGATIVE	NA	NEGATIVE	NA	NEGATIVE
2022050303585	TUMACO	1	Healthy	94	M	23	TIERRALTA	CORDOBA	SLP	YES	NARINO	TUMACO	0	0				61	NARINO	1	NO					4	VERY_FREQUENTLY	3	FREQUENTLY	NO	NO		YES	YES	YES	YES	YES	NEGATIVE	0	NA	NEGATIVE	NA	NEGATIVE	NA	NEGATIVE	NA	NEGATIVE
2022050303586	TUMACO	1	Healthy	95	M	21	MAGANGUE	BOLIVAR	SLP	YES	NARINO	TUMACO	0	0				61	NARINO	1	NO					4	VERY_FREQUENTLY	4	VERY_FREQUENTLY	NO	NO		YES	YES	YES	YES	YES	NEGATIVE	0	NA	NEGATIVE	NA	NEGATIVE	NA	NEGATIVE	NA	NEGATIVE
2022050303587	TUMACO	1	Healthy	96	M	21	CALI	VCAUCA	SLP	YES	NARINO	TUMACO	0	0				61	NARINO	1	NO					4	VERY_FREQUENTLY	3	FREQUENTLY	NO	NO		YES	YES	YES	YES	YES	NEGATIVE	0	NA	NEGATIVE	NA	NEGATIVE	NA	NEGATIVE	NA	NEGATIVE
2022050303588	TUMACO	1	Healthy	97	M	36	TADO	CHOCO	SLP	YES	NARINO	TUMACO	1	0	1995			92	NARINO	1	NO					4	VERY_FREQUENTLY	4	VERY_FREQUENTLY	NO	NO		YES	YES	YES	YES	YES	NEGATIVE	0	NA	NEGATIVE	NA	NEGATIVE	NA	NEGATIVE	NA	NEGATIVE
2022050303590	TUMACO	1	Healthy	99	M	22	SANJURABA	ANTIOQUIA	SLP	YES	NARINO	TUMACO	0	0				130	NARINO	1	NO					4	VERY_FREQUENTLY	4	VERY_FREQUENTLY	NO	NO		YES	YES	YES	YES	YES	NEGATIVE	0	NA	NEGATIVE	NA	NEGATIVE	NA	NEGATIVE	NA	NEGATIVE
2022050303591	TUMACO	1	Healthy	102	M	20	VILLAVO	META	SLP	YES	NARINO	GUALTAL	4	2	2021			142	NARINO	1	NO					4	VERY_FREQUENTLY	4	VERY_FREQUENTLY	NO	NO		YES	YES	YES	YES	YES	NEGATIVE	0	NA	NEGATIVE	NA	NEGATIVE	NA	NEGATIVE	NA	NEGATIVE
2022050303592	TUMACO	1	Healthy	104	M	34	SINCELEJO	SUCRE	SLP	YES	NARINO	GUALTAL	4	2	2021			126	NARINO	1	YES	ANTIOQUIA	CAUCASIA			4	VERY_FREQUENTLY	4	VERY_FREQUENTLY	NO	NO		YES	YES	YES	YES	YES	NEGATIVE	0	NA	NEGATIVE	NA	NEGATIVE	NA	NEGATIVE	NA	NEGATIVE
2022050303593	TUMACO	1	Healthy	105	M	32	BQUILLA	ATLANTICO	SLP	YES	NARINO	GUALTAL	1	1	2021			126	NARINO	1	YES	ATLANTICO	BQUILLA			3	FREQUENTLY	3	FREQUENTLY	NO	NO		YES	YES	YES	YES	YES	NEGATIVE	0	NA	NEGATIVE	NA	NEGATIVE	NA	NEGATIVE	NA	NEGATIVE
2022050303594	TUMACO	1	Healthy	106	M	23	VEGACHI	ANTIOQUIA	SLP	YES	NARINO	GUALTAL	0	0				126	NARINO	2	YES	ANTIOQUIA	VEGACHI			3	FREQUENTLY	3	FREQUENTLY	NO	NO		YES	YES	YES	YES	YES	NEGATIVE	0	NA	NEGATIVE	NA	NEGATIVE	NA	NEGATIVE	NA	NEGATIVE
2022050303595	TUMACO	1	Healthy	107	M	34	NATAGAIMA	TOLIMA	SLP	YES	NARINO	GUALTAL	0	0				138	NARINO	2	YES	TOLIMA	NATAGAIMA			4	VERY_FREQUENTLY	3	FREQUENTLY	NO	NO		YES	YES	YES	YES	YES	NEGATIVE	0	NA	NEGATIVE	NA	NEGATIVE	NA	NEGATIVE	NA	NEGATIVE
2022050303596	TUMACO	1	Healthy	112	M	21	AGUCHICA	CESAR	SLP	YES	NARINO	GUALTAL	0	0				126	NARINO	2	YES	CESAR	AGUACHICA			4	VERY_FREQUENTLY	3	FREQUENTLY	NO	NO		YES	YES	YES	YES	YES	NEGATIVE	0	NA	NEGATIVE	NA	NEGATIVE	NA	NEGATIVE	NA	NEGATIVE
2022050303597	TUMACO	1	Healthy	114	M	26	APARTADO	ANTIOQUIA	SLP	YES	NARINO	GUALTAL	3	0	2021	2021	2021	231	NARINO	2	YES	NARINO	GUALTAL			3	FREQUENTLY	3	FREQUENTLY	NO	NO		YES	YES	YES	YES	YES	NEGATIVE	0	NA	NEGATIVE	NA	NEGATIVE	NA	NEGATIVE	NA	NEGATIVE
2022050303598	TUMACO	1	Healthy	116	M	26	BOGOTA	BOGOTA	SLP	YES	NARINO	GUALTAL	0	0				138	NARINO	2	YES	META	VILLAVO			4	VERY_FREQUENTLY	2	OCCASIONALLY	NO	NO		YES	YES	YES	YES	YES	NEGATIVE	0	NA	NEGATIVE	NA	NEGATIVE	NA	NEGATIVE	NA	NEGATIVE
2022050303599	TUMACO	1	Healthy	117	M	31	CHAPARRAL	TOLIMA	SLP	YES	NARINO	GUALTAL	0	0				141	NARINO	1	NO					4	VERY_FREQUENTLY	4	VERY_FREQUENTLY	NO	YES	Cefalexin	YES	YES	YES	YES	YES	NEGATIVE	0	NA	NEGATIVE	NA	NEGATIVE	NA	NEGATIVE	NA	NEGATIVE
2022050303600	TUMACO	1	Healthy	120	M	27	CALDAS	ANTIOQUIA	SLP	YES	NARINO	GUALTAL	0	0				138	NARINO	2	YES	VCAUCA	CALI			3	FREQUENTLY	3	FREQUENTLY	NO	NO		YES	YES	YES	YES	YES	NEGATIVE	0	NA	NEGATIVE	NA	NEGATIVE	NA	NEGATIVE	NA	NEGATIVE
2022050303601	TUMACO	1	Healthy	121	M	35	SIBATE	CMARCA	SLP	YES	NARINO	GUALTAL	0	0				138	NARINO	2	YES	TOLIMA	MELGAR			4	VERY_FREQUENTLY	1	RARELY	NO	NO		YES	YES	YES	YES	YES	NEGATIVE	0	NA	NEGATIVE	NA	NEGATIVE	NA	NEGATIVE	NA	NEGATIVE
2022050303602	TUMACO	1	Healthy	122	M	22	URIBIA	LAGUAJIRA	SLP	YES	NARINO	GUALTAL	0	0				142	NARINO	2	NO					4	VERY_FREQUENTLY	4	VERY_FREQUENTLY	NO	NO		YES	YES	YES	YES	YES	NEGATIVE	0	NA	NEGATIVE	NA	NEGATIVE	NA	NEGATIVE	NA	NEGATIVE
2022050303603	TUMACO	1	Healthy	124	M	29	DOLORES	TOLIMA	SLP	YES	NARINO	GUALTAL	0	0				161	NARINO	2	YES	CMARCA	GRANADA			4	VERY_FREQUENTLY	2	OCCASIONALLY	NO	YES	Amoxicillin	YES	YES	YES	YES	YES	NEGATIVE	0	NA	NEGATIVE	NA	NEGATIVE	NA	NEGATIVE	NA	NEGATIVE
2022050303604	TUMACO	1	Healthy	125	M	35	BQUILLA	ATLANTICO	SLP	YES	NARINO	GUALTAL	0	0				138	NARINO	2	YES	TOLIMA	IBAGUE			4	VERY_FREQUENTLY	4	VERY_FREQUENTLY	NO	NO		YES	YES	YES	YES	YES	NEGATIVE	0	NA	NEGATIVE	NA	NEGATIVE	NA	NEGATIVE	NA	NEGATIVE
2022050303605	TUMACO	1	Healthy	126	M	39	TOCAIMA	CMARCA	SLP	YES	NARINO	GUALTAL	0	0				130	NARINO	2	YES	CMARCA	BOGOTA			4	VERY_FREQUENTLY	4	VERY_FREQUENTLY	NO	NO		YES	YES	YES	YES	YES	NEGATIVE	0	NA	NEGATIVE	NA	NEGATIVE	NA	NEGATIVE	NA	NEGATIVE
2022050303606	TUMACO	1	Healthy	127	M	36	SANRIOSECO	CMARCA	SLP	YES	NARINO	GUALTAL	0	0				130	NARINO	2	YES	TOLIMA	LIBANO			4	VERY_FREQUENTLY	2	OCCASIONALLY	NO	NO		YES	YES	YES	YES	YES	NEGATIVE	0	NA	NEGATIVE	NA	NEGATIVE	NA	NEGATIVE	NA	NEGATIVE
2022050303607	TUMACO	1	Healthy	128	M	28	SANTA MARIA	HUILA	SLP	YES	NARINO	GUALTAL	0	0				138	NARINO	2	NO					4	VERY_FREQUENTLY	4	VERY_FREQUENTLY	NO	YES	Amoxicillin	YES	YES	YES	YES	YES	NEGATIVE	0	NA	NEGATIVE	NA	NEGATIVE	NA	NEGATIVE	NA	NEGATIVE
2022050303608	TUMACO	1	Healthy	129	M	33	YUMBO	VCAUCA	SLP	YES	NARINO	GUALTAL	5	3	2020	2021		138	NARINO	2	YES	CMARCA	FUSAGASUGA			4	VERY_FREQUENTLY	4	VERY_FREQUENTLY	NO	NO		YES	YES	YES	YES	YES	NEGATIVE	0	NA	NEGATIVE	NA	NEGATIVE	NA	NEGATIVE	NA	NEGATIVE
2022050303609	TUMACO	1	Healthy	132	M	39	SOATA	BOYACA	SLP	YES	NARINO	GUALTAL	0	0				138	NARINO	2	YES	BOYACA	SOGAMOSO			0	NEVER	3	FREQUENTLY	NO	NO		YES	YES	YES	YES	YES	NEGATIVE	0	NA	NEGATIVE	NA	NEGATIVE	NA	NEGATIVE	NA	NEGATIVE
2022050303610	TUMACO	1	Healthy	133	M	36	POPAYAN	CAUCA	SLP	YES	NARINO	GUALTAL	0	0				106	NARINO	1	YES	CAUCA	POPAYAN			4	VERY_FREQUENTLY	4	VERY_FREQUENTLY	NO	NO		YES	YES	YES	YES	YES	NEGATIVE	0	NA	NEGATIVE	NA	NEGATIVE	NA	NEGATIVE	NA	NEGATIVE
2022050303611	TUMACO	1	Healthy	134	M	38	EBEJICO	ANTIOQUIA	SLP	YES	NARINO	GUALTAL	0	0				142	NARINO	2	NO					4	VERY_FREQUENTLY	4	VERY_FREQUENTLY	NO	YES	Amoxicillin	YES	YES	YES	YES	YES	NEGATIVE	0	NA	NEGATIVE	NA	NEGATIVE	NA	NEGATIVE	NA	NEGATIVE
2022050303612	TUMACO	1	Healthy	136	M	38	PUEBLOVIEJO	MAGDALENA	SLP	YES	NARINO	GUALTAL	0	0				139	NARINO	2	YES	MAGDALENA	PUEBLOVIEJO			3	FREQUENTLY	3	FREQUENTLY	NO	NO		YES	YES	YES	YES	YES	NEGATIVE	0	NA	NEGATIVE	NA	NEGATIVE	NA	NEGATIVE	NA	NEGATIVE
2022050303613	TUMACO	1	Healthy	137	M	30	PUERTOASIS	PUTUMAYO	SLP	YES	NARINO	GUALTAL	0	0				142	NARINO	2	NO					4	VERY_FREQUENTLY	4	VERY_FREQUENTLY	NO	NO		YES	YES	YES	YES	YES	NEGATIVE	0	NA	NEGATIVE	NA	NEGATIVE	NA	NEGATIVE	NA	NEGATIVE
2022050303614	TUMACO	1	Healthy	138	M	35	NATAGAIMA	TOLIMA	SLP	YES	NARINO	GUALTAL	0	0							NO					0	NEVER	0	NEVER	NO	NO		YES	YES	YES	YES	YES	NEGATIVE	0	NA	NEGATIVE	NA	NEGATIVE	NA	NEGATIVE	NA	NEGATIVE
2022050303615	TUMACO	1	Healthy	139	M	35	CIENAGA	MAGDALENA	SLP	YES	NARINO	GUALTAL	0	0				102	NARINO	2	YES	TOLIMA	IBAGUE			4	VERY_FREQUENTLY	4	VERY_FREQUENTLY	UNKNOWN	NO		YES	YES	YES	YES	YES	NEGATIVE	0	NA	NEGATIVE	NA	NEGATIVE	NA	NEGATIVE	NA	NEGATIVE
2022050303616	TUMACO	1	Healthy	140	M	38	INZA	CAUCA	SLP	YES	NARINO	GUALTAL	0	0							NO					0	NEVER	0	NEVER	NO	NO		YES	YES	YES	YES	YES	NEGATIVE	0	NA	NEGATIVE	NA	NEGATIVE	NA	NEGATIVE	NA	NEGATIVE
2022050303617	TUMACO	2	Asymptomatic	141	M	33	RIOQUITO	CHOCO	SLP	YES	NARINO	GUALTAL	1	0	2001			191	NARINO	2	YES	CHOCO	QUIBDO			4	VERY_FREQUENTLY	4	VERY_FREQUENTLY	NO	NO		YES	YES	YES	YES	YES	NEGATIVE	0	NA	NEGATIVE	NA	NEGATIVE	NA	POSITIVE	Pfalciparum	POSITIVE	35.94	22.94
2022050303618	TUMACO	1	Healthy	142	M	37	MONTERIA	CORDOBA	SLP	YES	NARINO	GUALTAL	7	0	2007			283	NARINO	2	YES	CORDOBA	MONTERIA			4	VERY_FREQUENTLY	4	VERY_FREQUENTLY	NO	NO		YES	YES	YES	YES	YES	NEGATIVE	0	NA	NEGATIVE	NA	NEGATIVE	NA	NEGATIVE	NA	NEGATIVE
2022050303619	TUMACO	1	Healthy	145	M	23	SANGIL	SANTANDER	SLP	YES	NARINO	GUALTAL	0	0				138	NARINO	2	YES	SANTANDER	SANGIL			4	VERY_FREQUENTLY	4	VERY_FREQUENTLY	NO	NO		YES	YES	YES	YES	YES	NEGATIVE	0	NA	NEGATIVE	NA	NEGATIVE	NA	NEGATIVE	NA	NEGATIVE
2022050303620	TUMACO	1	Healthy	146	M	36	SANMARTIN	META	SLP	YES	NARINO	GUALTAL	2	0				142	NARINO	2	NO					4	VERY_FREQUENTLY	4	VERY_FREQUENTLY	NO	NO		YES	YES	YES	YES	YES	NEGATIVE	0	NA	NEGATIVE	NA	NEGATIVE	NA	NEGATIVE	NA	NEGATIVE
2022050303621	TUMACO	1	Healthy	147	M	38	LAVIRGINIA	RISARALDA	SLP	YES	NARINO	GUALTAL	1	1	2021			153	NARINO	2	YES	RISARALDA	PEREIRA			4	VERY_FREQUENTLY	4	VERY_FREQUENTLY	NO	NO		YES	YES	YES	YES	YES	NEGATIVE	0	NA	NEGATIVE	NA	NEGATIVE	NA	NEGATIVE	NA	NEGATIVE
2022050303622	TUMACO	1	Healthy	149	M	26	BOGOTA	BOGOTA	C3	YES	NARINO	GUALTAL	0	0				138	NARINO	2	YES	BOGOTA	BOGOTA			4	VERY_FREQUENTLY	3	FREQUENTLY	NO	NO		YES	YES	YES	YES	YES	NEGATIVE	0	NA	NEGATIVE	NA	NEGATIVE	NA	NEGATIVE	NA	NEGATIVE
2022050303623	TUMACO	1	Healthy	150	M	24	FLORENCIA	CAQUETA	SLP	YES	NARINO	GUALTAL	0	0				138	NARINO	2	YES	HUILA	NEIVA			3	FREQUENTLY	3	FREQUENTLY	NO	NO		YES	YES	YES	YES	YES	NEGATIVE	0	NA	NEGATIVE	NA	NEGATIVE	NA	NEGATIVE	NA	NEGATIVE
2022050303624	TUMACO	1	Healthy	151	M	21	BOGOTA	BOGOTA	SLP	YES	NARINO	GUALTAL	1	1	2022			142	NARINO	2	YES	CASANARE	YOPAL	LA ESPERANZA		4	VERY_FREQUENTLY	4	VERY_FREQUENTLY	NO	NO		YES	YES	YES	YES	YES	NEGATIVE	0	NA	NEGATIVE	NA	NEGATIVE	NA	NEGATIVE	NA	NEGATIVE
2022050303625	TUMACO	1	Healthy	152	M	40	BUCARAMANGA	SANTANDER	SLP	YES	NARINO	GUALTAL	1	1	2019						NO					0	NEVER	0	NEVER	NO	NO		YES	YES	YES	YES	YES	NEGATIVE	0	NA	NEGATIVE	NA	NEGATIVE	NA	NEGATIVE	NA	NEGATIVE
2022050303626	TUMACO	1	Healthy	153	M	26	NATAGAIMA	TOLIMA	SLP	YES	NARINO	GUALTAL	0	0							NO					0	NEVER	0	NEVER	NO	NO		YES	YES	YES	YES	YES	NEGATIVE	0	NA	NEGATIVE	NA	NEGATIVE	NA	NEGATIVE	NA	NEGATIVE
2022050303627	TUMACO	1	Healthy	155	M	34	CHITA	BOYACA	SLP	YES	NARINO	GUALTAL	0	0				138	NARINO	2	YES	BOGOTA	BOGOTA			4	VERY_FREQUENTLY	2	OCCASIONALLY	NO	NO		YES	YES	YES	YES	YES	NEGATIVE	0	NA	NEGATIVE	NA	NEGATIVE	NA	NEGATIVE	NA	NEGATIVE
2022050303628	TUMACO	1	Healthy	156	M	27	PENON	BOLIVAR	SLP	YES	NARINO	GUALTAL	0	0				130	NARINO	1	YES	BOLIVAR	PENON			4	VERY_FREQUENTLY	2	OCCASIONALLY	NO	NO		YES	YES	YES	YES	YES	NEGATIVE	0	NA	NEGATIVE	NA	NEGATIVE	NA	NEGATIVE	NA	NEGATIVE
2022050303629	TUMACO	1	Healthy	157	M	33	PUEBLOVIEJO	MAGDALENA	SLP	YES	NARINO	GUALTAL	0	0				130	NARINO	1	YES	MAGDALENA	PUEBLOVIEJO			4	VERY_FREQUENTLY	3	FREQUENTLY	NO	NO		YES	YES	YES	YES	YES	NEGATIVE	0	NA	NEGATIVE	NA	NEGATIVE	NA	NEGATIVE	NA	NEGATIVE
2022050303630	TUMACO	1	Healthy	158	M	21	QUIBDO	CHOCO	SLP	YES	NARINO	GUALTAL	0	0				142	NARINO	2	NO					4	VERY_FREQUENTLY	4	VERY_FREQUENTLY	NO	NO		YES	YES	YES	YES	YES	NEGATIVE	0	NA	NEGATIVE	NA	NEGATIVE	NA	NEGATIVE	NA	NEGATIVE
2022050303631	TUMACO	1	Healthy	159	M	33	IQUIRA	HUILA	SLP	YES	NARINO	GUALTAL	0	0				126	NARINO	2	YES	HUILA	IQUIRA		VELENCIA	3	FREQUENTLY	3	FREQUENTLY	NO	NO		YES	YES	YES	YES	YES	NEGATIVE	0	NA	NEGATIVE	NA	NEGATIVE	NA	NEGATIVE	NA	NEGATIVE
2022050303632	TUMACO	1	Healthy	160	M	28	TULUA	VCAUCA	SLP	YES	NARINO	GUALTAL	0	0				142	NARINO	2	NO					4	VERY_FREQUENTLY	4	VERY_FREQUENTLY	NO	NO		YES	YES	YES	YES	YES	NEGATIVE	0	NA	NEGATIVE	NA	NEGATIVE	NA	NEGATIVE	NA	NEGATIVE
2022050303633	TUMACO	1	Healthy	161	M	34	BQUILLA	ATLANTICO	SLP	YES	NARINO	GUALTAL	3	2	2021	2021		142	NARINO	2	NO					4	VERY_FREQUENTLY	4	VERY_FREQUENTLY	NO	YES	Dicloxacillin	YES	YES	YES	YES	YES	NEGATIVE	0	NA	NEGATIVE	NA	NEGATIVE	NA	NEGATIVE	NA	NEGATIVE
2022050303634	TUMACO	1	Healthy	162	M	29	BOGOTA	BOGOTA	SLP	YES	NARINO	GUALTAL	0	0				138	NARINO	2	YES	TOLIMA	ROVIRA			4	VERY_FREQUENTLY	4	VERY_FREQUENTLY	NO	NO		YES	YES	YES	YES	YES	NEGATIVE	0	NA	NEGATIVE	NA	NEGATIVE	NA	NEGATIVE	NA	NEGATIVE
2022050303635	TUMACO	1	Healthy	163	M	32	PUEBLOVIEJO	MAGDALENA	SLP	YES	NARINO	GUALTAL	0	0				130	NARINO	2	YES	MAGDALENA	PUEBLOVIEJO			4	VERY_FREQUENTLY	2	OCCASIONALLY	NO	NO		YES	YES	YES	YES	YES	NEGATIVE	0	NA	NEGATIVE	NA	NEGATIVE	NA	NEGATIVE	NA	NEGATIVE
2022050303636	TUMACO	1	Healthy	164	M	20	BOGOTA	BOGOTA	SLP	YES	NARINO	GUALTAL	0	0				107	NARINO	1	YES	BOGOTA	BOGOTA			4	VERY_FREQUENTLY	4	VERY_FREQUENTLY	NO	NO		YES	YES	YES	YES	YES	NEGATIVE	0	NA	NEGATIVE	NA	NEGATIVE	NA	NEGATIVE	NA	NEGATIVE
2022050303637	TUMACO	1	Healthy	165	M	30	BOGOTA	BOGOTA	SLP	YES	NARINO	GUALTAL	0	0				130	NARINO	2	YES	BOGOTA	SOACHA			4	VERY_FREQUENTLY	2	OCCASIONALLY	NO	NO		YES	YES	YES	YES	YES	NEGATIVE	0	NA	NEGATIVE	NA	NEGATIVE	NA	NEGATIVE	NA	NEGATIVE
2022050303638	TUMACO	1	Healthy	166	M	33	PUEBLOVIEJO	MAGDALENA	SLP	YES	NARINO	GUALTAL	1	1	2021			125	NARINO	2	YES	MAGDALENA	PUEBLOVIEJO			4	VERY_FREQUENTLY	3	FREQUENTLY	NO	NO		YES	YES	YES	YES	YES	NEGATIVE	0	NA	NEGATIVE	NA	NEGATIVE	NA	NEGATIVE	NA	NEGATIVE
2022050303639	TUMACO	1	Healthy	167	M	22	BOGOTA	BOGOTA	SLP	YES	NARINO	GUALTAL	0	0				129	NARINO	2	NO					4	VERY_FREQUENTLY	4	VERY_FREQUENTLY	NO	NO		YES	YES	YES	YES	YES	NEGATIVE	0	NA	NEGATIVE	NA	NEGATIVE	NA	NEGATIVE	NA	NEGATIVE
2022050303640	TUMACO	1	Healthy	169	M	21	FLORIDA	VCAUCA	SLP	YES	NARINO	GUALTAL	0	0				100	NARINO	1	YES	VCAUCA	FLORIDA			4	VERY_FREQUENTLY	2	OCCASIONALLY	NO	NO		YES	YES	YES	YES	YES	NEGATIVE	0	NA	NEGATIVE	NA	NEGATIVE	NA	NEGATIVE	NA	NEGATIVE
2022050303641	TUMACO	1	Healthy	170	M	29	CUCUTA	NSANTANDER	SLP	YES	NARINO	GUALTAL	0	0				130	NARINO	2	YES	NSANTANDER	CUCUTA			4	VERY_FREQUENTLY	2	OCCASIONALLY	NO	YES	Ampicillin	YES	YES	YES	YES	YES	NEGATIVE	0	NA	NEGATIVE	NA	NEGATIVE	NA	NEGATIVE	NA	NEGATIVE
2022050303642	TUMACO	1	Healthy	171	M	34	ARMENIA	QUINDIO	SLP	YES	NARINO	GUALTAL	0	0				130	NARINO	2	YES	QUINDIO	ARMENIA			4	VERY_FREQUENTLY	4	VERY_FREQUENTLY	NO	YES	Amoxicillin	YES	YES	YES	YES	YES	NEGATIVE	0	NA	NEGATIVE	NA	NEGATIVE	NA	NEGATIVE	NA	NEGATIVE
2022050303643	TUMACO	1	Healthy	172	M	36	TIBU	NSANTANDER	SLP	YES	NARINO	GUALTAL	1	0	2001			138	NARINO	2	YES	NSANTANDER	CUCUTA			4	VERY_FREQUENTLY	3	FREQUENTLY	NO	NO		YES	YES	YES	YES	YES	NEGATIVE	0	NA	NEGATIVE	NA	NEGATIVE	NA	NEGATIVE	NA	NEGATIVE
2022050303644	TUMACO	1	Healthy	173	M	30	MEDELLIN	ANTIOQUIA	SLP	YES	NARINO	GUALTAL	0	0				130	NARINO	2	YES	HUILA	NEIVA			4	VERY_FREQUENTLY	4	VERY_FREQUENTLY	NO	NO		YES	YES	YES	YES	YES	NEGATIVE	0	NA	NEGATIVE	NA	NEGATIVE	NA	NEGATIVE	NA	NEGATIVE
2022050303645	TUMACO	1	Healthy	174	M	35	VALPARAISO	CAQUETA	SLP	YES	NARINO	GUALTAL	0	0				142	NARINO	2	NO					4	VERY_FREQUENTLY	4	VERY_FREQUENTLY	NO	NO		YES	YES	YES	YES	YES	NEGATIVE	0	NA	NEGATIVE	NA	NEGATIVE	NA	NEGATIVE	NA	NEGATIVE
2022050303646	TUMACO	1	Healthy	175	M	26	CHAPARRAL	TOLIMA	SLP	YES	NARINO	GUALTAL	0	0				121	NARINO	1	YES	TOLIMA	CHAPARRAL			4	VERY_FREQUENTLY	4	VERY_FREQUENTLY	NO	NO		YES	YES	YES	YES	YES	NEGATIVE	0	NA	NEGATIVE	NA	NEGATIVE	NA	NEGATIVE	NA	NEGATIVE
2022050303647	TUMACO	1	Healthy	176	M	29	MONTERIA	CORDOBA	SLP	YES	NARINO	GUALTAL	0	0				125	NARINO	2	YES	CORDOBA	MONTERIA			4	VERY_FREQUENTLY	2	OCCASIONALLY	NO	NO		YES	YES	YES	YES	YES	NEGATIVE	0	NA	NEGATIVE	NA	NEGATIVE	NA	NEGATIVE	NA	NEGATIVE
2022050303648	TUMACO	1	Healthy	177	M	20	BOGOTA	BOGOTA	SLP	YES	NARINO	GUALTAL	0	0				172	NARINO	2	NO					4	VERY_FREQUENTLY	4	VERY_FREQUENTLY	NO	YES	Cefalexin	YES	YES	YES	YES	YES	NEGATIVE	0	NA	NEGATIVE	NA	NEGATIVE	NA	NEGATIVE	NA	NEGATIVE
2022050303649	TUMACO	1	Healthy	178	M	21	LETICIA	AMAZONAS	SLP	YES	NARINO	GUALTAL	0	0				138	NARINO	2	YES	META	VILLAVO			4	VERY_FREQUENTLY	4	VERY_FREQUENTLY	NO	NO		YES	YES	YES	YES	YES	NEGATIVE	0	NA	NEGATIVE	NA	NEGATIVE	NA	NEGATIVE	NA	NEGATIVE
2022050303650	TUMACO	1	Healthy	179	M	37	LEBRIJA	SANTANDER	SLP	YES	NARINO	GUALTAL	0	0				125	NARINO	2	YES	SANTANDER	BUCARAMANGA			4	VERY_FREQUENTLY	4	VERY_FREQUENTLY	NO	NO		YES	YES	YES	YES	YES	NEGATIVE	0	NA	NEGATIVE	NA	NEGATIVE	NA	NEGATIVE	NA	NEGATIVE
2022050303651	TUMACO	1	Healthy	180	M	26	TUNJA	BOYACA	SLP	YES	NARINO	GUALTAL	0	0				138	NARINO	2	YES	BOGOTA	BOGOTA			4	VERY_FREQUENTLY	4	VERY_FREQUENTLY	NO	NO		YES	YES	YES	YES	YES	NEGATIVE	0	NA	NEGATIVE	NA	NEGATIVE	NA	NEGATIVE	NA	NEGATIVE
2022050303652	TUMACO	1	Healthy	181	M	27	SEVILLA	VCAUCA	SLP	YES	NARINO	GUALTAL	0	0				142	NARINO	2	NO					4	VERY_FREQUENTLY	4	VERY_FREQUENTLY	NO	YES	AMOXI-AZOL	YES	YES	YES	YES	YES	NEGATIVE	0	NA	NEGATIVE	NA	NEGATIVE	NA	NEGATIVE	NA	NEGATIVE
2022050303653	TUMACO	1	Healthy	182	M	21	SUR BOLIVAR	BOLIVAR	SLP	YES	NARINO	GUALTAL	0	0				138	NARINO	2	YES	BOGOTA	BOGOTA			4	VERY_FREQUENTLY	4	VERY_FREQUENTLY	NO	NO		YES	YES	YES	YES	YES	NEGATIVE	0	NA	NEGATIVE	NA	NEGATIVE	NA	NEGATIVE	NA	NEGATIVE
2022050303654	TUMACO	1	Healthy	183	M	33	CHIQQUIRA	BOYACA	SLP	YES	NARINO	GUALTAL	0	0				138	NARINO	2	YES	BOYACA	PAIPA			4	VERY_FREQUENTLY	4	VERY_FREQUENTLY	NO	NO		YES	YES	YES	YES	YES	NEGATIVE	0	NA	NEGATIVE	NA	NEGATIVE	NA	NEGATIVE	NA	NEGATIVE
2022050303655	TUMACO	1	Healthy	184	M	30	SANTAMARTA	MAGDALENA	SLP	YES	NARINO	GUALTAL	0	0				142	NARINO	2	YES	MAGDALENA	SANTAMARTA			4	VERY_FREQUENTLY	4	VERY_FREQUENTLY	NO	NO		YES	YES	YES	YES	YES	NEGATIVE	0	NA	NEGATIVE	NA	NEGATIVE	NA	NEGATIVE	NA	NEGATIVE
2022050303656	TUMACO	1	Healthy	185	M	27	BARICHARA	SANTANDER	C3	YES	NARINO	GUALTAL	0	0				138	NARINO	2	YES	SANTANDER	BARICHARA			3	FREQUENTLY	3	FREQUENTLY	NO	NO		YES	YES	YES	YES	YES	NEGATIVE	0	NA	NEGATIVE	NA	NEGATIVE	NA	NEGATIVE	NA	NEGATIVE
2022050303657	TUMACO	1	Healthy	186	M	36	RIOBLANCO	TOLIMA	SLP	YES	NARINO	GUALTAL	0	0				76	NARINO	2	YES	BOGOTA	BOGOTA			3	FREQUENTLY	3	FREQUENTLY	NO	NO		YES	YES	YES	YES	YES	NEGATIVE	0	NA	NEGATIVE	NA	NEGATIVE	NA	NEGATIVE	NA	NEGATIVE
2022050303658	TUMACO	1	Healthy	187	M	27	SSOTAVENTO	CORDOBA	SLP	YES	NARINO	GUALTAL	1	1	2022			112	NARINO	1	NO					4	VERY_FREQUENTLY	4	VERY_FREQUENTLY	YES	NO		YES	YES	YES	YES	YES	NEGATIVE	0	NA	NEGATIVE	NA	NEGATIVE	NA	NEGATIVE	NA	NEGATIVE
2022050303659	TUMACO	1	Healthy	188	M	34	MARQUETALIA	CALDAS	SLP	YES	NARINO	GUALTAL	1	1	2020			138	NARINO	2	YES	HUILA	PITALITO			3	FREQUENTLY	3	FREQUENTLY	NO	NO		YES	YES	YES	YES	YES	NEGATIVE	0	NA	NEGATIVE	NA	NEGATIVE	NA	NEGATIVE	NA	NEGATIVE
2022050303660	TUMACO	1	Healthy	189	M	29	GUAMO	TOLIMA	SLP	YES	NARINO	GUALTAL	0	0				142	NARINO	2	NO					4	VERY_FREQUENTLY	4	VERY_FREQUENTLY	NO	NO		YES	YES	YES	YES	YES	NEGATIVE	0	NA	NEGATIVE	NA	NEGATIVE	NA	NEGATIVE	NA	NEGATIVE
2022050303661	TUMACO	1	Healthy	190	M	33	RIOSUCIO	CALDAS	SLP	YES	NARINO	GUALTAL	0	0				142	NARINO	2	NO					4	VERY_FREQUENTLY	4	VERY_FREQUENTLY	NO	NO		YES	YES	YES	YES	YES	NEGATIVE	0	NA	NEGATIVE	NA	NEGATIVE	NA	NEGATIVE	NA	NEGATIVE
2022050303662	TUMACO	1	Healthy	191	M	28	CERETE	CORDOBA	SLP	YES	NARINO	GUALTAL	1	1	2022			138	NARINO	1	NO					3	FREQUENTLY	3	FREQUENTLY	NO	NO		YES	YES	YES	YES	YES	NEGATIVE	0	NA	NEGATIVE	NA	NEGATIVE	NA	NEGATIVE	NA	NEGATIVE
2022050303663	TUMACO	1	Healthy	192	M	31	VALPARAISO	CAQUETA	SLP	YES	NARINO	GUALTAL	2	1	2004	2018		138	NARINO	2	NO	NARINO	PASTO			4	VERY_FREQUENTLY	4	VERY_FREQUENTLY	NO	NO		YES	YES	YES	YES	YES	NEGATIVE	0	NA	NEGATIVE	NA	NEGATIVE	NA	NEGATIVE	NA	NEGATIVE
2022050303664	TUMACO	1	Healthy	193	M	32	LURUACO	ATLANTICO	SLP	YES	NARINO	GUALTAL	0	0				142	NARINO	2	YES	ATLANTICO	SOLEDAD	VILLA REY		4	VERY_FREQUENTLY	4	VERY_FREQUENTLY	NO	NO		YES	YES	YES	YES	YES	NEGATIVE	0	NA	NEGATIVE	NA	NEGATIVE	NA	NEGATIVE	NA	NEGATIVE
2022050303665	TUMACO	1	Healthy	194	M	26	SAN ALBERTO	CESAR	SLP	YES	NARINO	GUALTAL	0	0				142	NARINO	2	NO					4	VERY_FREQUENTLY	4	VERY_FREQUENTLY	NO	NO		YES	YES	YES	YES	YES	NEGATIVE	0	NA	NEGATIVE	NA	NEGATIVE	NA	NEGATIVE	NA	NEGATIVE
2022050303666	TUMACO	1	Healthy	195	M	28	POLICARPA	NARINO	SLP	YES	NARINO	GUALTAL	0	0				138	NARINO	1	YES	PUTUMAYO	VILLAGARZON			2	OCCASIONALLY	2	OCCASIONALLY	NO	NO		YES	YES	YES	YES	YES	NEGATIVE	0	NA	NEGATIVE	NA	NEGATIVE	NA	NEGATIVE	NA	NEGATIVE
2022050303667	TUMACO	1	Healthy	196	M	30	LABATECA	NSANTANDER	SLP	YES	NARINO	GUALTAL	1	0	2018			138	NARINO	2	YES	SANTANDER	CUCUTA			4	VERY_FREQUENTLY	4	VERY_FREQUENTLY	NO	NO		YES	YES	YES	YES	YES	NEGATIVE	0	NA	NEGATIVE	NA	NEGATIVE	NA	NEGATIVE	NA	NEGATIVE
2022050303669	TUMACO	1	Healthy	198	M	30	TADO	CHOCO	SLP	YES	NARINO	GUALTAL	1	1	2022			52	NARINO	1	YES	NARINO		CHAPIL		4	VERY_FREQUENTLY	4	VERY_FREQUENTLY	YES	NO		YES	YES	YES	YES	YES	NEGATIVE	0	NA	NEGATIVE	NA	NEGATIVE	NA	NEGATIVE	NA	NEGATIVE
2022050303670	TUMACO	1	Healthy	199	M	33	MONTERREY	CASANARE	SS	YES	NARINO	GUALTAL	0	0				23	NARINO	1	NO					4	VERY_FREQUENTLY	4	VERY_FREQUENTLY	UNKNOWN	NO		YES	YES	YES	YES	YES	NEGATIVE	0	NA	NEGATIVE	NA	NEGATIVE	NA	NEGATIVE	NA	NEGATIVE
2022050303671	TUMACO	1	Healthy	200	M	24	AGCODAZZI	CESAR	C3	YES	NARINO	GUALTAL	0	0				142	NARINO	2	NO					4	VERY_FREQUENTLY	4	VERY_FREQUENTLY	NO	NO		YES	YES	YES	YES	YES	NEGATIVE	0	NA	NEGATIVE	NA	NEGATIVE	NA	NEGATIVE	NA	NEGATIVE
2022050303672	TUMACO	1	Healthy	201	M	20	BOGOTA	BOGOTA	SLP	YES	NARINO	GUALTAL	0	0				138	NARINO	2	YES	BOGOTA	BOGOTA			4	VERY_FREQUENTLY	3	FREQUENTLY	NO	NO		YES	YES	YES	YES	YES	NEGATIVE	0	NA	NEGATIVE	NA	NEGATIVE	NA	NEGATIVE	NA	NEGATIVE
2022050303673	TUMACO	1	Healthy	202	M	24	TIERRALTA	CORDOBA	SLP	YES	NARINO	GUALTAL	2	2	2020	2022		52	NARINO	3	YES	NARINO	OHER	CHAPIL		4	VERY_FREQUENTLY	4	VERY_FREQUENTLY	YES	NO		YES	YES	YES	YES	YES	NEGATIVE	0	NA	NEGATIVE	NA	NEGATIVE	NA	NEGATIVE	NA	NEGATIVE
2022050303674	TUMACO	1	Healthy	203	M	30	PASTO	NARINO	SLP	YES	NARINO	GUALTAL	1	1	2022			52	NARINO	2	YES	NARINO	OHER	GUALTAL		4	VERY_FREQUENTLY	4	VERY_FREQUENTLY	NO	NO		YES	YES	YES	YES	YES	NEGATIVE	0	NA	NEGATIVE	NA	NEGATIVE	NA	NEGATIVE	NA	NEGATIVE
2022050303680	TUMACO	1	Healthy	209	M	34	TULUA	VCAUCA	SLP	YES	NARINO	GUALTAL	2	2	2020	2022		129	NARINO	1	NO					3	FREQUENTLY	3	FREQUENTLY	NO	NO		YES	YES	YES	YES	YES	NEGATIVE	0	NA	NEGATIVE	NA	NEGATIVE	NA	NEGATIVE	NA	NEGATIVE
2022050303682	TUMACO	1	Healthy	211	M	27	PAEZ	CAUCA	SLP	YES	NARINO	GUALTAL	0	0				47	NARINO	1	NO					4	VERY_FREQUENTLY	4	VERY_FREQUENTLY	YES	YES	AMOXI-CEFA	YES	YES	YES	YES	YES	NEGATIVE	0	NA	NEGATIVE	NA	NEGATIVE	NA	NEGATIVE	NA	NEGATIVE
2022050303684	TUMACO	1	Healthy	213	M	28	SANMDELOBA	BOLIVAR	SLP	YES	NARINO	GUALTAL	2	2	2022	2022		155	NARINO	1	NO					4	VERY_FREQUENTLY	4	VERY_FREQUENTLY	NO	NO		YES	YES	YES	YES	YES	NEGATIVE	0	NA	NEGATIVE	NA	NEGATIVE	NA	NEGATIVE	NA	NEGATIVE
2022050303686	TUMACO	1	Healthy	216	M	28	DISTRACCION	LAGUAJIRA	C3	YES	NARINO	GUALTAL	2	1	2015	2022		98	NARINO	1	NO					4	VERY_FREQUENTLY	4	VERY_FREQUENTLY	YES	NO		YES	YES	YES	YES	YES	NEGATIVE	0	NA	NEGATIVE	NA	NEGATIVE	NA	NEGATIVE	NA	NEGATIVE
2022050303687	TUMACO	1	Healthy	217	M	28	CAJAMARCA	TOLIMA	SLP	YES	NARINO	GUALTAL	9	6	2018	2020	2022	53	NARINO	2	YES	NARINO	OHER			4	VERY_FREQUENTLY	4	VERY_FREQUENTLY	YES	YES	Amoxicillin	YES	YES	YES	YES	YES	NEGATIVE	0	NA	NEGATIVE	NA	NEGATIVE	NA	NEGATIVE	NA	NEGATIVE
2022050303688	TUMACO	1	Healthy	218	M	30	GBUGA	VCAUCA	SLP	YES	NARINO	GUALTAL	2	1	2022			138	NARINO	1	NO					4	VERY_FREQUENTLY	4	VERY_FREQUENTLY	NO	NO		YES	YES	YES	YES	YES	NEGATIVE	0	NA	NEGATIVE	NA	NEGATIVE	NA	NEGATIVE	NA	NEGATIVE
2022050303689	TUMACO	1	Healthy	219	M	31	CALI	VCAUCA	CS	YES	NARINO	GUALTAL	1	1	2022			129	NARINO	2	NO					4	VERY_FREQUENTLY	4	VERY_FREQUENTLY	NO	NO		YES	YES	YES	YES	YES	NEGATIVE	0	NA	NEGATIVE	NA	NEGATIVE	NA	NEGATIVE	NA	NEGATIVE
[truncated: 4 more columns]
